# Supplementary material for: Construction of m6A-Related lncRNA Prognostic Signature Model and Immunomodulatory Effect in Glioblastoma Multiforme
Source: Front Oncol. 2022 Jun 2;12:920926. doi: 10.3389/fonc.2022.920926 (PMC9201336; doi:10.3389/fonc.2022.920926)
Supplement: Supplementary file 5 [file Table_2.xlsx]

## Sheet: corResult
m6A	lncRNA	cor	pvalue	Regulation
METTL16	AP001626.1	0.560961	2.15198e-15	postive
METTL3	AC005776.2	0.439164	2.32893e-09	postive
YTHDC2	LINC00893	0.410526	2.9637e-08	postive
HNRNPC	SNHG29	0.595056	1.44569e-17	postive
RBMX	SNHG29	0.413346	2.33117e-08	postive
METTL16	BAIAP2-DT	0.47557	6.40303e-11	postive
HNRNPC	BAIAP2-DT	-0.450918	7.64143e-10	negative
FTO	BAIAP2-DT	0.492499	1.03667e-11	postive
RBMX	LINC01224	0.509011	1.59024e-12	postive
METTL3	AL355385.1	0.42608	7.6669e-09	postive
HNRNPC	AC145098.1	-0.467428	1.4844e-10	negative
METTL14	AC018730.1	0.433412	3.95678e-09	postive
METTL16	AC018730.1	0.450812	7.71971e-10	postive
ZC3H13	AC018730.1	0.418623	1.47874e-08	postive
RBM15	AC018730.1	0.572309	4.33992e-16	postive
RBM15B	AC018730.1	0.438143	2.56039e-09	postive
YTHDC1	AC018730.1	0.630052	4.41871e-20	postive
FMR1	AC018730.1	0.489596	1.42664e-11	postive
HNRNPA2B1	AC018730.1	0.461419	2.72244e-10	postive
FTO	AC018730.1	0.495565	7.37492e-12	postive
WTAP	PCED1B-AS1	0.448159	9.96359e-10	postive
ZC3H13	PCED1B-AS1	-0.40222	5.93468e-08	negative
RBM15	PCED1B-AS1	-0.422705	1.03418e-08	negative
RBM15B	PCED1B-AS1	-0.433891	3.78745e-09	negative
YTHDC1	PCED1B-AS1	-0.559977	2.46514e-15	negative
FMR1	PCED1B-AS1	-0.432461	4.31503e-09	negative
HNRNPA2B1	PCED1B-AS1	-0.48321	2.85022e-11	negative
FTO	PCED1B-AS1	-0.425753	7.89387e-09	negative
METTL3	AL022328.1	0.473598	7.86494e-11	postive
YTHDC2	AL022328.1	0.442435	1.7151e-09	postive
ZC3H13	AC027514.2	0.440179	2.11881e-09	postive
YTHDC2	AC027514.2	0.45569	4.80129e-10	postive
METTL3	AP001160.1	0.602113	4.76028e-18	postive
HNRNPA2B1	AP001160.1	0.415162	1.99486e-08	postive
HNRNPC	AC144831.1	-0.442712	1.67108e-09	negative
METTL3	HCG25	0.483627	2.72546e-11	postive
METTL16	ARHGAP31-AS1	0.492996	9.81188e-12	postive
RBM15	ARHGAP31-AS1	0.473322	8.09367e-11	postive
YTHDC1	ARHGAP31-AS1	0.428631	6.10193e-09	postive
FTO	ARHGAP31-AS1	0.404169	5.05079e-08	postive
METTL14	AC234775.2	0.465434	1.81765e-10	postive
VIRMA	AC234775.2	0.495526	7.40701e-12	postive
ZC3H13	AC234775.2	0.570249	5.83008e-16	postive
RBM15B	AC234775.2	0.465761	1.75848e-10	postive
YTHDC1	AC234775.2	0.567837	8.2158e-16	postive
YTHDC2	AC234775.2	0.514995	7.85952e-13	postive
FMR1	AC234775.2	0.46559	1.78923e-10	postive
RBM15B	LINC02328	-0.531043	1.10801e-13	negative
METTL3	AL358472.2	0.476386	5.87851e-11	postive
RBMX	AL358472.2	0.437717	2.66362e-09	postive
METTL3	AC008743.1	0.461125	2.8037e-10	postive
ZC3H13	AC008743.1	0.442974	1.63031e-09	postive
YTHDC1	AC008743.1	0.495422	7.49291e-12	postive
YTHDC2	AC008743.1	0.573674	3.56427e-16	postive
HNRNPC	AC099343.2	-0.452363	6.64347e-10	negative
HNRNPC	DLEU1	0.535841	6.04399e-14	postive
RBMX	DLEU1	0.403189	5.47826e-08	postive
ALKBH5	DLEU1	-0.405661	4.46119e-08	negative
METTL3	AC087276.1	0.480687	3.73168e-11	postive
YTHDC2	AC087276.1	0.45514	5.06737e-10	postive
HNRNPA2B1	AC000068.2	0.4119	2.63727e-08	postive
RBM15	LINC01128	0.418206	1.53332e-08	postive
RBM15B	LINC01128	0.40232	5.88586e-08	postive
ZC3H13	AP000350.6	0.410222	3.04094e-08	postive
YTHDC2	AP000350.6	0.487847	1.72697e-11	postive
METTL3	ODF2-AS1	0.47369	7.7902e-11	postive
METTL16	HCG15	0.486054	2.09803e-11	postive
METTL3	AC093297.2	0.433449	3.94341e-09	postive
METTL14	AC093297.2	0.411418	2.74759e-08	postive
ZC3H13	AC093297.2	0.512347	1.07546e-12	postive
YTHDC1	AC093297.2	0.579754	1.46738e-16	postive
YTHDC2	AC093297.2	0.468979	1.26686e-10	postive
HNRNPA2B1	AC093297.2	0.534484	7.18068e-14	postive
VIRMA	GS1-24F4.2	0.408723	3.45133e-08	postive
RBM15	GS1-24F4.2	0.408629	3.47897e-08	postive
RBMX	GS1-24F4.2	0.47331	8.10387e-11	postive
VIRMA	AC099850.3	0.532058	9.75479e-14	postive
RBM15	AC099850.3	0.478625	4.64374e-11	postive
RBM15B	AC099850.3	0.55676	3.83328e-15	postive
FMR1	AC099850.3	0.406697	4.09138e-08	postive
HNRNPA2B1	AC099850.3	0.458702	3.56753e-10	postive
RBMX	AC099850.3	0.532558	9.15992e-14	postive
YTHDC2	MMP25-AS1	0.403739	5.23424e-08	postive
YTHDC1	ZNNT1	0.406725	4.0818e-08	postive
RBM15B	DLGAP1-AS1	-0.419046	1.4252e-08	negative
RBM15B	AC092171.2	0.55244	6.88333e-15	postive
HNRNPA2B1	AC092171.2	0.477538	5.20773e-11	postive
METTL3	AC005332.2	0.411133	2.81504e-08	postive
YTHDC2	AC005332.2	0.461036	2.8285e-10	postive
YTHDC2	AL139407.1	0.460664	2.93549e-10	postive
METTL3	AL645940.1	0.569296	6.67869e-16	postive
YTHDC2	AL645940.1	0.467563	1.4641e-10	postive
WTAP	AC026310.1	0.434138	3.70273e-09	postive
RBMX	ANAPC1P2	0.427683	6.64396e-09	postive
METTL3	SIGLEC10-AS1	0.424656	8.70213e-09	postive
YTHDC2	SIGLEC10-AS1	0.498191	5.49384e-12	postive
HNRNPA2B1	SIGLEC10-AS1	0.416346	1.80132e-08	postive
METTL14	AL513165.1	0.403378	5.39322e-08	postive
ZC3H13	AL513165.1	0.432023	4.49058e-09	postive
RBM15	AL513165.1	0.446226	1.19829e-09	postive
RBM15B	AL513165.1	0.508668	1.65498e-12	postive
YTHDC1	AL513165.1	0.600782	5.88235e-18	postive
HNRNPA2B1	AL513165.1	0.555788	4.376e-15	postive
FMR1	EP300-AS1	0.412137	2.58462e-08	postive
METTL16	Z97653.1	0.403802	5.20706e-08	postive
YTHDC2	Z97653.1	0.425609	7.99602e-09	postive
METTL3	AC011462.4	0.564823	1.25648e-15	postive
YTHDC2	AL031846.2	0.540848	3.17808e-14	postive
IGFBP3	MIR155HG	0.416998	1.70266e-08	postive
METTL3	AC093110.1	0.485642	2.19351e-11	postive
METTL3	AC016526.2	0.436344	3.02384e-09	postive
METTL16	AC012313.9	0.442329	1.73228e-09	postive
HNRNPC	LINC00665	0.438207	2.54534e-09	postive
RBMX	LINC00665	0.49078	1.25287e-11	postive
METTL3	AC004877.1	0.42675	7.22234e-09	postive
RBM15	AC004877.1	0.417679	1.60509e-08	postive
RBM15B	AC004877.1	0.41182	2.65542e-08	postive
YTHDC1	AC004877.1	0.526424	1.96812e-13	postive
FMR1	AC004877.1	0.400257	6.97386e-08	postive
HNRNPA2B1	AC004877.1	0.618315	3.34039e-19	postive
ZC3H13	AC124312.2	0.449562	8.70836e-10	postive
YTHDC1	AC124312.2	0.437286	2.77181e-09	postive
YTHDC2	AC124312.2	0.416558	1.76866e-08	postive
YTHDC2	AC108463.3	0.445504	1.28352e-09	postive
YTHDC1	AC005962.1	0.402865	5.62687e-08	postive
YTHDC2	AC005962.1	0.47787	5.02886e-11	postive
RBM15B	PSMB8-AS1	-0.409726	3.17131e-08	negative
VIRMA	AP003119.3	0.525764	2.13499e-13	postive
YTHDF3	AP003119.3	0.419499	1.36999e-08	postive
METTL16	AC025171.1	0.422678	1.03666e-08	postive
WTAP	AC090796.1	0.4393	2.29948e-09	postive
METTL3	AC008667.2	0.567558	8.54694e-16	postive
YTHDC1	AC008667.2	0.444294	1.43938e-09	postive
YTHDC2	AC008667.2	0.524482	2.49938e-13	postive
HNRNPA2B1	AC008667.2	0.428455	6.1989e-09	postive
METTL16	AC005330.1	0.407708	3.75911e-08	postive
RBM15B	MED14OS	-0.451695	7.08831e-10	negative
VIRMA	AC090229.1	0.432511	4.29556e-09	postive
ZC3H13	AC090229.1	0.45777	3.91213e-10	postive
YTHDC1	AC090229.1	0.483704	2.70312e-11	postive
HNRNPA2B1	AC090229.1	0.407442	3.84367e-08	postive
METTL3	AC245052.4	0.530572	1.17527e-13	postive
METTL16	AC245052.4	0.442089	1.77176e-09	postive
HNRNPA2B1	AC245052.4	0.501085	3.9604e-12	postive
METTL3	AC114956.2	0.402407	5.84362e-08	postive
YTHDC2	AL606534.1	0.425284	8.23041e-09	postive
METTL3	AC009133.1	0.410463	2.97946e-08	postive
METTL16	AC009133.1	0.512468	1.06013e-12	postive
RBM15	AC009133.1	0.445879	1.23851e-09	postive
HNRNPA2B1	AC009133.1	0.459455	3.31086e-10	postive
ZC3H13	AC245060.5	0.494137	8.6462e-12	postive
YTHDC1	AC245060.5	0.412716	2.46005e-08	postive
YTHDC2	AC245060.5	0.56143	2.01643e-15	postive
HNRNPA2B1	AC245060.5	0.410771	2.9028e-08	postive
YTHDC1	MIR4435-2HG	-0.444051	1.47279e-09	negative
RBM15	AL355574.1	0.459995	3.13787e-10	postive
RBM15B	AL355574.1	0.459901	3.16732e-10	postive
YTHDC2	AL353622.1	0.479204	4.36773e-11	postive
METTL14	AC005288.1	0.603152	4.03279e-18	postive
METTL16	AC005288.1	0.439628	2.23033e-09	postive
VIRMA	AC005288.1	0.626185	8.68668e-20	postive
ZC3H13	AC005288.1	0.674714	8.53154e-24	postive
RBM15	AC005288.1	0.560234	2.37936e-15	postive
RBM15B	AC005288.1	0.668851	2.85287e-23	postive
YTHDC1	AC005288.1	0.751392	5.75623e-32	postive
YTHDC2	AC005288.1	0.530102	1.24643e-13	postive
FMR1	AC005288.1	0.501735	3.67806e-12	postive
LRPPRC	AC005288.1	0.448312	9.81861e-10	postive
HNRNPA2B1	AC005288.1	0.655797	3.80977e-22	postive
FTO	AC005288.1	0.458387	3.6806e-10	postive
RBM15B	TRAM2-AS1	-0.409331	3.27888e-08	negative
HNRNPC	ZFAS1	0.579049	1.62794e-16	postive
FTO	ZFAS1	-0.400676	6.73813e-08	negative
RBMX	LINC02488	0.551768	7.53393e-15	postive
METTL3	AL031717.1	0.410305	3.01968e-08	postive
RBM15	AL031717.1	0.442311	1.73519e-09	postive
YTHDC2	AL031717.1	0.504808	2.58721e-12	postive
METTL3	AC123768.1	0.446794	1.13522e-09	postive
YTHDC2	AC123768.1	0.436577	2.95955e-09	postive
HNRNPC	PANTR1	0.48853	1.60303e-11	postive
RBM15	AC024270.3	0.40565	4.46527e-08	postive
YTHDC1	AC024270.3	0.506779	2.06102e-12	postive
FMR1	AC024270.3	0.478786	4.56554e-11	postive
YTHDC1	AC114811.2	0.475483	6.46132e-11	postive
YTHDC2	AC114811.2	0.419766	1.33844e-08	postive
HNRNPA2B1	AC114811.2	0.400902	6.6142e-08	postive
FTO	AC114811.2	0.415805	1.88741e-08	postive
RBMX	LINC00237	0.432425	4.32958e-09	postive
ALKBH5	AC005229.3	0.429899	5.44342e-09	postive
METTL3	AC132872.2	0.532114	9.68548e-14	postive
YTHDC2	AC132872.2	0.447681	1.04307e-09	postive
HNRNPA2B1	AC132872.2	0.449283	8.94547e-10	postive
METTL3	AC010536.2	0.418861	1.44841e-08	postive
METTL3	AL161935.1	0.407401	3.85696e-08	postive
METTL14	AL161935.1	0.576501	2.36471e-16	postive
YTHDC1	AL161935.1	0.446106	1.21213e-09	postive
YTHDC2	AL161935.1	0.550127	9.38468e-15	postive
HNRNPA2B1	AL161935.1	0.412343	2.5397e-08	postive
METTL3	AL022069.1	0.4357	3.20844e-09	postive
YTHDC2	AL022069.1	0.430681	5.0718e-09	postive
METTL16	AC025171.2	0.428643	6.09496e-09	postive
RBM15	AC025171.2	0.409605	3.2039e-08	postive
WTAP	AL355922.1	0.424544	8.78918e-09	postive
METTL3	AC010973.1	0.42547	8.09503e-09	postive
HNRNPA2B1	AL109659.2	0.473918	7.60732e-11	postive
HNRNPC	MIR181A2HG	0.471511	9.764e-11	postive
RBMX	MIR181A2HG	0.547562	1.3197e-14	postive
METTL14	AC008443.3	0.442127	1.76558e-09	postive
RBM15	AC008443.3	0.45089	7.66218e-10	postive
METTL3	AC026333.4	0.413384	2.3236e-08	postive
METTL3	AL356740.2	0.42215	1.08597e-08	postive
METTL16	AC012306.2	0.413004	2.40031e-08	postive
FTO	AC012306.2	0.442808	1.65605e-09	postive
LRPPRC	AL354950.1	0.46236	2.47758e-10	postive
HNRNPC	SNHG30	0.513916	8.93385e-13	postive
METTL16	AC005562.1	0.406149	4.28331e-08	postive
HNRNPC	AC005562.1	0.432138	4.44379e-09	postive
LRPPRC	AC005562.1	0.440497	2.05667e-09	postive
RBMX	AC005562.1	0.42553	8.05207e-09	postive
METTL3	AL158196.1	0.430456	5.17618e-09	postive
RBM15B	CCR5AS	-0.427147	6.97042e-09	negative
YTHDC1	CCR5AS	-0.408923	3.3936e-08	negative
METTL3	AC010201.1	0.55138	7.936e-15	postive
YTHDC2	AC010201.1	0.440378	2.07978e-09	postive
HNRNPA2B1	AC010201.1	0.492189	1.0728e-11	postive
VIRMA	AC026740.1	0.476549	5.77864e-11	postive
ZC3H13	AC026740.1	0.433042	4.09289e-09	postive
RBM15	AC026740.1	0.489113	1.50412e-11	postive
RBM15B	AC026740.1	0.607173	2.11034e-18	postive
YTHDC1	AC026740.1	0.432985	4.11391e-09	postive
HNRNPA2B1	AC026740.1	0.527192	1.78981e-13	postive
METTL3	TSC22D1-AS1	0.449195	9.02171e-10	postive
ZC3H13	TSC22D1-AS1	0.568504	7.47436e-16	postive
YTHDC1	TSC22D1-AS1	0.480875	3.65804e-11	postive
YTHDC2	TSC22D1-AS1	0.539552	3.75728e-14	postive
FTO	TSC22D1-AS1	0.403987	5.1278e-08	postive
YTHDC2	AL390066.1	0.419465	1.37408e-08	postive
HNRNPC	AC093157.1	0.434248	3.6658e-09	postive
METTL3	Z97832.2	0.585417	6.31297e-17	postive
METTL16	Z97832.2	0.405594	4.48614e-08	postive
YTHDC1	Z97832.2	0.453155	6.15106e-10	postive
YTHDC2	Z97832.2	0.565971	1.06928e-15	postive
HNRNPA2B1	Z97832.2	0.535047	6.68567e-14	postive
RBM15B	TRAPPC12-AS1	0.449594	8.68153e-10	postive
YTHDC1	TRAPPC12-AS1	0.464749	1.94804e-10	postive
YTHDC2	LINC01948	0.44418	1.45494e-09	postive
METTL3	MIR17HG	0.409369	3.26836e-08	postive
VIRMA	MIR17HG	0.468869	1.28113e-10	postive
ZC3H13	MIR17HG	0.44149	1.87421e-09	postive
YTHDC1	MIR17HG	0.492258	1.06467e-11	postive
YTHDC2	MIR17HG	0.421855	1.11457e-08	postive
LRPPRC	AC004080.2	0.412972	2.4069e-08	postive
METTL16	AC026471.1	0.505542	2.37777e-12	postive
RBM15	AC026471.1	0.485307	2.27453e-11	postive
METTL3	AL035461.2	0.430078	5.35585e-09	postive
HNRNPA2B1	AL035461.2	0.478623	4.64447e-11	postive
RBMX	AL035461.2	0.468314	1.35606e-10	postive
IGFBP2	AC064875.1	0.403118	5.5106e-08	postive
FMR1	AP003123.1	0.413167	2.36722e-08	postive
METTL3	AC010530.1	0.491981	1.09765e-11	postive
ZC3H13	AC010530.1	0.447096	1.10298e-09	postive
RBM15B	AC010530.1	0.404987	4.71883e-08	postive
YTHDC1	AC010530.1	0.437055	2.83183e-09	postive
YTHDC2	AC010530.1	0.463174	2.2833e-10	postive
METTL3	RFPL3S	0.538907	4.08262e-14	postive
RBMX	GAS5-AS1	0.43812	2.566e-09	postive
METTL16	AL121917.1	0.450879	7.67034e-10	postive
RBM15	AL121917.1	0.465175	1.86591e-10	postive
METTL14	SRD5A3-AS1	0.506162	2.21353e-12	postive
RBM15B	LINC00997	0.412227	2.56478e-08	postive
HNRNPA2B1	LINC00997	0.453741	5.80981e-10	postive
ALKBH5	LINC00997	0.428857	5.97894e-09	postive
RBM15	AC106037.2	0.41646	1.78364e-08	postive
FMR1	AC106037.2	0.42999	5.39862e-09	postive
METTL3	H1-10-AS1	0.400644	6.75569e-08	postive
YTHDC2	H1-10-AS1	0.435238	3.34768e-09	postive
HNRNPA2B1	H1-10-AS1	0.509538	1.49535e-12	postive
RBMX	CRTC3-AS1	0.485531	2.22016e-11	postive
METTL3	AL356019.2	0.43091	4.96776e-09	postive
ZC3H13	AL356019.2	0.442042	1.77973e-09	postive
YTHDC1	AL356019.2	0.420059	1.30464e-08	postive
METTL16	AC016590.3	0.474987	6.80508e-11	postive
METTL16	FAM111A-DT	0.406621	4.11757e-08	postive
RBM15	PHC2-AS1	0.417008	1.70114e-08	postive
METTL3	AC107068.1	0.404916	4.74693e-08	postive
METTL14	AC107068.1	0.491482	1.15975e-11	postive
VIRMA	AC107068.1	0.448122	9.99966e-10	postive
ZC3H13	AC107068.1	0.517722	5.67473e-13	postive
RBM15	AC107068.1	0.441671	1.84269e-09	postive
RBM15B	AC107068.1	0.476023	6.10623e-11	postive
YTHDC1	AC107068.1	0.581991	1.05366e-16	postive
YTHDC2	AC107068.1	0.578825	1.68242e-16	postive
HNRNPA2B1	AC107068.1	0.510172	1.38854e-12	postive
RBM15	AL358781.2	0.40782	3.72379e-08	postive
VIRMA	DNM3OS	0.438577	2.45935e-09	postive
LRPPRC	DNM3OS	0.495802	7.18241e-12	postive
METTL16	RAP2C-AS1	0.4053	4.59762e-08	postive
FMR1	RAP2C-AS1	0.510155	1.39128e-12	postive
METTL16	PP7080	0.478211	4.85117e-11	postive
HNRNPA2B1	PP7080	0.46422	2.05499e-10	postive
YTHDC1	SOX21-AS1	0.492809	1.00171e-11	postive
FTO	SOX21-AS1	0.490607	1.27704e-11	postive
METTL3	C1orf220	0.456625	4.37998e-10	postive
YTHDC1	C1orf220	0.422025	1.09796e-08	postive
YTHDC2	C1orf220	0.574874	2.99598e-16	postive
METTL3	AC092954.2	0.454955	5.16005e-10	postive
METTL3	AL021368.3	0.505868	2.28989e-12	postive
HNRNPC	UBL7-AS1	0.507654	1.86224e-12	postive
RBMX	UBL7-AS1	0.53901	4.0286e-14	postive
YTHDC1	LINC01503	-0.437041	2.83547e-09	negative
HNRNPC	AL513190.1	-0.403236	5.45674e-08	negative
YTHDC1	GLYCTK-AS1	0.469374	1.21655e-10	postive
ZC3H13	LANCL1-AS1	0.413947	2.21437e-08	postive
YTHDC1	LANCL1-AS1	0.40026	6.97205e-08	postive
RBM15	TMPO-AS1	0.543713	2.18954e-14	postive
FMR1	TMPO-AS1	0.515028	7.82893e-13	postive
RBMX	TMPO-AS1	0.421441	1.15581e-08	postive
METTL3	GHRLOS	0.418227	1.53054e-08	postive
METTL3	AL035252.3	0.476627	5.7312e-11	postive
METTL3	COX10-AS1	0.549781	9.82804e-15	postive
METTL16	COX10-AS1	0.508927	1.6058e-12	postive
RBM15	COX10-AS1	0.443791	1.50944e-09	postive
YTHDC1	COX10-AS1	0.509724	1.46313e-12	postive
YTHDC2	COX10-AS1	0.477448	5.25748e-11	postive
FMR1	COX10-AS1	0.443796	1.5088e-09	postive
HNRNPA2B1	COX10-AS1	0.450034	8.32205e-10	postive
RBMX	COX10-AS1	0.586376	5.46352e-17	postive
RBMX	TRAF3IP2-AS1	0.526751	1.89031e-13	postive
METTL3	AC008731.1	0.475532	6.42835e-11	postive
METTL14	AC008731.1	0.450747	7.76861e-10	postive
RBM15	AC008731.1	0.410528	2.9631e-08	postive
YTHDC1	AC008731.1	0.451917	6.9369e-10	postive
YTHDC2	AC008731.1	0.538914	4.07863e-14	postive
HNRNPA2B1	AC008731.1	0.450128	8.2466e-10	postive
ZC3H13	AL034550.1	0.478478	4.71617e-11	postive
YTHDC2	AL034550.1	0.436571	2.96109e-09	postive
YTHDC2	RUNDC3A-AS1	0.441371	1.89534e-09	postive
RBM15B	LINC01426	-0.410152	3.05911e-08	negative
YTHDC1	LINC01426	-0.43323	4.02321e-09	negative
FTO	LINC01426	-0.429383	5.70229e-09	negative
METTL3	AC005306.1	0.615337	5.50632e-19	postive
YTHDC2	AC005306.1	0.420217	1.28677e-08	postive
METTL3	ASB16-AS1	0.435199	3.35951e-09	postive
METTL16	ASB16-AS1	0.632268	2.98694e-20	postive
RBM15	ASB16-AS1	0.491228	1.19265e-11	postive
YTHDC1	ASB16-AS1	0.425651	7.96607e-09	postive
YTHDC2	ASB16-AS1	0.470599	1.07267e-10	postive
HNRNPA2B1	ASB16-AS1	0.473698	7.78372e-11	postive
YTHDF2	AC026401.3	0.427969	6.47565e-09	postive
HNRNPC	AC026401.3	0.41449	2.11356e-08	postive
HNRNPA2B1	AC026401.3	0.513487	9.39928e-13	postive
RBMX	AC026401.3	0.486089	2.09007e-11	postive
METTL3	AC092954.1	0.406498	4.16003e-08	postive
YTHDC2	AC092954.1	0.449131	9.07731e-10	postive
HNRNPA2B1	AC092954.1	0.401195	6.45735e-08	postive
YTHDC2	AC009090.3	0.412154	2.58082e-08	postive
METTL3	AC009065.2	0.554534	5.18807e-15	postive
YTHDC1	CYTOR	-0.466615	1.61239e-10	negative
FTO	CYTOR	-0.440972	1.96743e-09	negative
METTL3	AL121583.1	0.410993	2.84875e-08	postive
METTL3	AL391684.1	0.492167	1.0754e-11	postive
YTHDC2	AL391684.1	0.559916	2.48606e-15	postive
METTL3	AC108488.1	0.401211	6.44874e-08	postive
METTL3	MRPL20-DT	0.588774	3.79895e-17	postive
HNRNPA2B1	MRPL20-DT	0.412844	2.4334e-08	postive
METTL3	Z83843.1	0.510227	1.37951e-12	postive
METTL14	Z83843.1	0.404693	4.83586e-08	postive
ZC3H13	Z83843.1	0.401264	6.42053e-08	postive
RBM15	Z83843.1	0.427222	6.92348e-09	postive
YTHDC1	Z83843.1	0.433433	3.94922e-09	postive
YTHDC2	Z83843.1	0.712377	1.7869e-27	postive
HNRNPA2B1	Z83843.1	0.417064	1.69298e-08	postive
METTL14	AP000766.1	0.561846	1.90331e-15	postive
ZC3H13	AP000766.1	0.617373	3.91518e-19	postive
RBM15	AP000766.1	0.436404	3.00715e-09	postive
RBM15B	AP000766.1	0.410616	2.94108e-08	postive
YTHDC1	AP000766.1	0.73979	1.51257e-30	postive
YTHDC2	AP000766.1	0.511695	1.16124e-12	postive
FMR1	AP000766.1	0.441437	1.88366e-09	postive
HNRNPA2B1	AP000766.1	0.489795	1.39591e-11	postive
FTO	AP000766.1	0.522985	3.00186e-13	postive
METTL3	AL590666.1	0.527227	1.78222e-13	postive
YTHDC1	AL590666.1	0.434193	3.68416e-09	postive
YTHDC2	AL590666.1	0.496921	6.3368e-12	postive
METTL3	AC013391.3	0.454744	5.26765e-10	postive
RBMX	AC013391.3	0.411309	2.77323e-08	postive
METTL3	AC024075.1	0.430599	5.10933e-09	postive
METTL16	AC024075.1	0.418554	1.48761e-08	postive
YTHDC1	AC024075.1	0.404893	4.75596e-08	postive
YTHDC2	AC024075.1	0.490613	1.27609e-11	postive
METTL3	AC005674.1	0.419328	1.39057e-08	postive
YTHDC2	AC005674.1	0.408704	3.45679e-08	postive
METTL3	AC008735.2	0.689107	3.90186e-25	postive
YTHDC2	AC008735.2	0.552404	6.91696e-15	postive
HNRNPA2B1	AC008735.2	0.465238	1.85416e-10	postive
METTL3	AL391807.1	0.581426	1.14572e-16	postive
YTHDC2	AL391807.1	0.417256	1.66503e-08	postive
HNRNPA2B1	AL391807.1	0.417888	1.57616e-08	postive
METTL3	LINC00115	0.49612	6.93112e-12	postive
RBM15	LINC00115	0.481408	3.45614e-11	postive
METTL3	ZNF433-AS1	0.405688	4.4511e-08	postive
HNRNPC	ZNF433-AS1	0.428925	5.94243e-09	postive
RBMX	ZNF433-AS1	0.414319	2.14468e-08	postive
METTL16	LINC02175	0.416588	1.76401e-08	postive
ZC3H13	LINC02175	0.402074	6.00648e-08	postive
RBM15	LINC02175	0.427501	6.75319e-09	postive
YTHDC1	LINC02175	0.447348	1.07677e-09	postive
YTHDC2	LINC02175	0.491801	1.11972e-11	postive
FTO	LINC02175	0.424869	8.53973e-09	postive
ZC3H13	AL158163.2	0.417023	1.69891e-08	postive
METTL16	LINC02604	0.404829	4.78154e-08	postive
HNRNPA2B1	LINC02604	0.497434	5.98227e-12	postive
METTL3	AC008567.2	0.456176	4.57776e-10	postive
YTHDC1	AC008567.2	0.446462	1.17166e-09	postive
RBMX	AC008567.2	0.456034	4.64184e-10	postive
METTL3	LINC01311	0.548554	1.15707e-14	postive
HNRNPC	AC104836.1	-0.404166	5.05204e-08	negative
METTL3	AC010320.3	0.56657	9.82687e-16	postive
IGFBP2	AL137025.1	-0.43919	2.32321e-09	negative
METTL16	LNCOC1	0.46921	1.23717e-10	postive
METTL16	ERVK13-1	0.434046	3.73418e-09	postive
YTHDC2	ERVK13-1	0.440606	2.03589e-09	postive
METTL3	AL049871.1	0.477593	5.17791e-11	postive
METTL3	AC010319.4	0.525457	2.21725e-13	postive
YTHDC2	AC068790.5	0.475846	6.22075e-11	postive
RBMX	MIR762HG	0.465921	1.73008e-10	postive
METTL3	AC007686.3	0.550496	8.93284e-15	postive
YTHDC2	AC007686.3	0.415109	2.00402e-08	postive
IGFBP1	AC007743.1	0.529952	1.27003e-13	postive
IGFBP2	MPPED2-AS1	0.433864	3.79697e-09	postive
HNRNPA2B1	AL158071.3	-0.445145	1.32796e-09	negative
YTHDC1	AL355297.3	0.408277	3.58357e-08	postive
ZC3H13	AL596244.1	0.527438	1.73621e-13	postive
RBM15B	AL596244.1	0.439885	2.17765e-09	postive
YTHDC1	AL596244.1	0.448245	9.88213e-10	postive
FTO	AL596244.1	0.421132	1.18757e-08	postive
METTL14	AC018809.2	0.408374	3.55433e-08	postive
ZC3H13	AC018809.2	0.40907	3.35184e-08	postive
RBM15B	AC018809.2	0.419493	1.37079e-08	postive
YTHDC1	AC018809.2	0.567092	9.12912e-16	postive
YTHDC2	AC018809.2	0.505257	2.45693e-12	postive
FTO	AC018809.2	0.482568	3.05324e-11	postive
METTL3	AC023908.3	0.490201	1.33523e-11	postive
YTHDC2	AC023908.3	0.597698	9.56825e-18	postive
METTL14	AC069200.1	0.431264	4.81087e-09	postive
METTL3	AP001628.1	0.470842	1.04615e-10	postive
YTHDC2	AP001628.1	0.494331	8.46162e-12	postive
METTL16	AC127496.2	0.44629	1.19103e-09	postive
METTL3	AL512791.1	0.625029	1.06125e-19	postive
YTHDC2	AL512791.1	0.566627	9.74913e-16	postive
HNRNPA2B1	AL512791.1	0.454486	5.40243e-10	postive
METTL3	DLEU2	0.434072	3.72519e-09	postive
ZC3H13	DLEU2	0.50181	3.6465e-12	postive
YTHDC2	DLEU2	0.435728	3.20035e-09	postive
HNRNPA2B1	DLEU2	0.405357	4.57563e-08	postive
RBMX	DLEU2	0.437259	2.77873e-09	postive
METTL3	AC135178.6	0.526469	1.95722e-13	postive
HNRNPA2B1	AC135178.6	0.40714	3.94226e-08	postive
METTL3	AC024075.3	0.442277	1.7409e-09	postive
YTHDC2	AC024075.3	0.430263	5.26711e-09	postive
METTL3	AC024270.1	0.501633	3.72096e-12	postive
YTHDC1	AC024270.1	0.43592	3.14426e-09	postive
YTHDC2	AC024270.1	0.526368	1.98187e-13	postive
ZC3H13	AL121944.1	-0.434779	3.4916e-09	negative
RBM15B	AL121944.1	-0.439112	2.34011e-09	negative
HNRNPA2B1	AL121944.1	-0.446247	1.19594e-09	negative
YTHDC2	AC087854.1	0.434682	3.52293e-09	postive
RBM15B	LINC01521	0.492133	1.07942e-11	postive
RBM15	DDX11-AS1	0.423558	9.59166e-09	postive
METTL3	AC013403.2	0.462832	2.36299e-10	postive
YTHDC2	AC013403.2	0.40492	4.74514e-08	postive
YTHDC1	PRKAR1B-AS1	-0.479463	4.24977e-11	negative
FMR1	PRKAR1B-AS1	-0.408421	3.54016e-08	negative
METTL16	HOXA-AS3	0.40452	4.90594e-08	postive
METTL3	AC107294.1	0.415611	1.91921e-08	postive
RBM15B	AL161729.1	0.402107	5.99009e-08	postive
LRPPRC	AL161729.1	0.449483	8.77539e-10	postive
METTL3	AC008569.2	0.510988	1.26181e-12	postive
YTHDC2	AC008569.2	0.455006	5.13456e-10	postive
YTHDC2	AL132656.2	0.410677	2.92606e-08	postive
METTL16	CTC-338M12.4	0.432369	4.35147e-09	postive
RBM15	CTC-338M12.4	0.430033	5.37787e-09	postive
METTL3	AC005034.2	0.529768	1.29956e-13	postive
YTHDC1	AC005034.2	0.427222	6.92382e-09	postive
YTHDC2	AC005034.2	0.429247	5.77297e-09	postive
ZC3H13	LINC01137	-0.409357	3.27186e-08	negative
YTHDC1	LINC01137	-0.405006	4.71133e-08	negative
METTL3	AC010973.2	0.461378	2.73357e-10	postive
HNRNPA2B1	AC010973.2	0.442519	1.70167e-09	postive
METTL3	AC122129.1	0.546512	1.51607e-14	postive
METTL16	AC122129.1	0.436047	3.10752e-09	postive
YTHDC1	AC122129.1	0.412887	2.42452e-08	postive
YTHDC2	AC122129.1	0.490531	1.28761e-11	postive
METTL3	AC116535.1	0.427787	6.58189e-09	postive
METTL16	AC116535.1	0.479711	4.13955e-11	postive
METTL14	Z99572.1	0.42451	8.81555e-09	postive
VIRMA	Z99572.1	0.402924	5.59929e-08	postive
LRPPRC	Z99572.1	0.489472	1.44624e-11	postive
METTL14	LINC01963	0.42572	7.91721e-09	postive
ZC3H13	LINC01963	0.492938	9.87515e-12	postive
RBM15B	LINC01963	0.442211	1.75158e-09	postive
YTHDC1	LINC01963	0.583639	8.24057e-17	postive
HNRNPA2B1	LINC01963	0.480859	3.66427e-11	postive
FTO	LINC01963	0.572607	4.15771e-16	postive
RBM15	AC046143.2	0.409502	3.23192e-08	postive
HNRNPA2B1	AC046143.2	0.405455	4.53842e-08	postive
HNRNPA2B1	AC073073.2	0.491556	1.1504e-11	postive
METTL16	AC107294.2	0.429502	5.64168e-09	postive
RBMX	SNHG17	0.499304	4.84572e-12	postive
METTL3	AC099791.2	0.403875	5.1757e-08	postive
HNRNPA2B1	AL662797.1	0.435835	3.16895e-09	postive
YTHDC1	AP000721.2	0.408739	3.44666e-08	postive
YTHDC1	AC104985.1	0.423085	1.00006e-08	postive
FTO	AC104985.1	0.410917	2.86701e-08	postive
METTL3	AC009812.4	0.426198	7.58671e-09	postive
HNRNPA2B1	AC009812.4	0.586006	5.77732e-17	postive
RBM15B	AC010729.2	0.444159	1.45788e-09	postive
YTHDC1	AC010729.2	0.422465	1.0563e-08	postive
HNRNPA2B1	AC010729.2	0.441103	1.94339e-09	postive
RBMX	AC010729.2	0.509752	1.45833e-12	postive
METTL3	AL049552.1	0.465008	1.8977e-10	postive
ZC3H13	AL049552.1	0.457971	3.83521e-10	postive
YTHDC2	AL049552.1	0.624857	1.09322e-19	postive
HNRNPC	AP003352.1	0.412718	2.45963e-08	postive
RBMX	AP003352.1	0.459877	3.17481e-10	postive
YTHDC2	AC103691.1	0.443814	1.50618e-09	postive
HNRNPA2B1	AC103691.1	0.468032	1.39567e-10	postive
RBM15	AF038458.3	0.401061	6.52856e-08	postive
RBM15B	AF038458.3	0.433087	4.07593e-09	postive
VIRMA	AC074135.1	0.475732	6.29502e-11	postive
RBM15	AC074135.1	0.568088	7.92877e-16	postive
RBM15B	AC074135.1	0.49508	7.78427e-12	postive
FMR1	AC074135.1	0.449584	8.69001e-10	postive
RBMX	AC074135.1	0.431769	4.59561e-09	postive
RBM15B	TP53TG1	-0.479368	4.29272e-11	negative
YTHDC1	TP53TG1	-0.445631	1.26811e-09	negative
ZC3H13	AC005070.3	0.518838	4.96269e-13	postive
YTHDC1	AC005070.3	0.526818	1.87465e-13	postive
HNRNPC	AC112491.1	0.458869	3.50923e-10	postive
RBM15	WARS2-AS1	0.430764	5.03386e-09	postive
METTL3	AC147067.1	-0.420391	1.26732e-08	negative
YTHDC1	AC147067.1	-0.416562	1.76807e-08	negative
HNRNPA2B1	AC004830.2	0.421149	1.18584e-08	postive
HNRNPA2B1	AC010132.4	0.422662	1.0381e-08	postive
RBMX	LINC02588	0.41413	2.17974e-08	postive
METTL3	AL132655.2	0.594744	1.51756e-17	postive
YTHDC2	AL132655.2	0.420735	1.22971e-08	postive
HNRNPA2B1	AL132655.2	0.470892	1.04082e-10	postive
METTL3	AC053513.2	0.466193	1.683e-10	postive
ZC3H13	AC053513.2	0.479476	4.24396e-11	postive
YTHDC1	AC053513.2	0.446378	1.18116e-09	postive
YTHDC2	AC053513.2	0.610519	1.22244e-18	postive
METTL3	AC012447.1	0.402003	6.04192e-08	postive
METTL16	AC114271.1	0.426157	7.61507e-09	postive
RBM15B	AC114271.1	0.414679	2.07945e-08	postive
ALKBH5	AC114271.1	0.442138	1.76367e-09	postive
METTL3	AC245884.9	0.539484	3.79004e-14	postive
HNRNPA2B1	AC245884.9	0.413368	2.32683e-08	postive
ZC3H13	AL353804.1	0.440399	2.07574e-09	postive
YTHDC2	AL353804.1	0.410751	2.90767e-08	postive
RBM15B	HCG18	0.412241	2.56182e-08	postive
METTL3	AC010761.1	0.556424	4.01307e-15	postive
YTHDC2	AC010761.1	0.413648	2.27175e-08	postive
METTL16	LINC01534	0.403077	5.52918e-08	postive
RBM15B	AC107027.1	-0.404869	4.76539e-08	negative
VIRMA	AC012073.1	0.42859	6.12429e-09	postive
RBM15	AC012073.1	0.485882	2.13743e-11	postive
RBM15B	AC012073.1	0.419587	1.35949e-08	postive
HNRNPA2B1	AC009902.3	0.497143	6.18072e-12	postive
VIRMA	AC007938.2	0.412004	2.61395e-08	postive
LRPPRC	AC007938.2	0.461986	2.57234e-10	postive
METTL3	AL079343.1	0.52858	1.50683e-13	postive
YTHDC1	AL079343.1	0.406056	4.31647e-08	postive
YTHDC2	AL079343.1	0.505557	2.37339e-12	postive
RBMX	AL079343.1	0.439046	2.3546e-09	postive
RBM15B	AL354892.2	0.472975	8.39133e-11	postive
RBMX	AL354892.2	0.561393	2.02694e-15	postive
YTHDC1	LINC00574	0.416539	1.77161e-08	postive
METTL14	AP003486.1	0.426543	7.35704e-09	postive
METTL16	AP003486.1	0.422734	1.03151e-08	postive
ZC3H13	AP003486.1	0.461817	2.61626e-10	postive
YTHDC1	AP003486.1	0.551495	7.81436e-15	postive
YTHDC2	AP003486.1	0.481565	3.39862e-11	postive
HNRNPA2B1	AP003486.1	0.467922	1.41145e-10	postive
FTO	AP003486.1	0.517101	6.11347e-13	postive
METTL14	LINC02035	0.447135	1.09884e-09	postive
METTL16	LINC02035	0.455453	4.91445e-10	postive
RBM15B	LINC02035	0.427118	6.98859e-09	postive
YTHDC1	LINC02035	0.495686	7.27549e-12	postive
YTHDC2	LINC02035	0.559776	2.53459e-15	postive
HNRNPC	LINC02035	-0.442539	1.69854e-09	negative
FTO	LINC02035	0.415987	1.85807e-08	postive
METTL3	SNHG1	0.455537	4.87399e-10	postive
HNRNPC	SNHG1	0.457546	3.99967e-10	postive
RBMX	SNHG1	0.553271	6.15424e-15	postive
METTL3	AC125494.2	0.405435	4.54616e-08	postive
METTL16	AC026412.3	0.578683	1.71799e-16	postive
RBM15	AC026412.3	0.447323	1.07938e-09	postive
YTHDC1	AC026412.3	0.464851	1.92814e-10	postive
HNRNPA2B1	AC026412.3	0.412276	2.55415e-08	postive
LRPPRC	AC011450.1	0.407718	3.75566e-08	postive
HNRNPC	AC092368.3	-0.458694	3.57058e-10	negative
RBMX	AC092368.3	-0.408441	3.53421e-08	negative
METTL3	AL035587.1	0.463557	2.19689e-10	postive
YTHDC2	AL035587.1	0.441236	1.9194e-09	postive
YTHDC1	CEP250-AS1	-0.429208	5.79302e-09	negative
FTO	CEP250-AS1	-0.403517	5.33128e-08	negative
YTHDC2	AC036108.3	0.438768	2.41624e-09	postive
ZC3H13	NORAD	0.470459	1.0882e-10	postive
YTHDC1	NORAD	0.460171	3.08341e-10	postive
YTHDC2	NORAD	0.400954	6.58611e-08	postive
YTHDF1	NORAD	0.522052	3.36336e-13	postive
FTO	NORAD	0.40778	3.73641e-08	postive
METTL16	LINC01569	0.461087	2.81433e-10	postive
RBMX	AC021321.1	0.403672	5.26339e-08	postive
METTL3	MIR100HG	0.437206	2.79245e-09	postive
HNRNPC	MIR100HG	0.407273	3.89857e-08	postive
RBMX	MIR100HG	0.458075	3.796e-10	postive
METTL3	LINC00174	0.433536	3.9125e-09	postive
METTL16	LINC00174	0.50171	3.68827e-12	postive
HNRNPA2B1	LINC00174	0.465666	1.77554e-10	postive
METTL3	AL162426.1	0.456694	4.35047e-10	postive
METTL3	RNF216P1	0.414818	2.05482e-08	postive
HNRNPA2B1	RNF216P1	0.406787	4.06069e-08	postive
METTL3	ZFHX2-AS1	0.48086	3.66388e-11	postive
METTL16	AC018647.2	0.42567	7.95222e-09	postive
METTL14	AC117395.1	0.413465	2.30764e-08	postive
RBM15	AC117395.1	0.422088	1.09195e-08	postive
YTHDC1	AC117395.1	0.57886	1.67377e-16	postive
YTHDC2	AC117395.1	0.456221	4.55737e-10	postive
FMR1	AC117395.1	0.42231	1.07084e-08	postive
HNRNPA2B1	AC117395.1	0.413441	2.31241e-08	postive
METTL16	THBS3-AS1	0.446068	1.21645e-09	postive
ZC3H13	AL021707.3	0.40708	3.96219e-08	postive
YTHDC2	AL021707.3	0.408871	3.40867e-08	postive
HNRNPA2B1	AC103810.2	0.422931	1.01373e-08	postive
RBMX	ATP2A1-AS1	0.453842	5.75275e-10	postive
YTHDC1	AL391832.2	-0.442587	1.69085e-09	negative
HNRNPA2B1	AL391832.2	-0.428877	5.96813e-09	negative
FTO	AL391832.2	-0.445741	1.25488e-09	negative
METTL16	AP001922.6	0.444469	1.41575e-09	postive
YTHDC1	AP001922.6	0.458163	3.76336e-10	postive
YTHDC2	AC092574.1	0.427784	6.58409e-09	postive
YTHDC1	AC097534.1	0.411646	2.69486e-08	postive
RBMX	AC097534.1	0.433273	4.00731e-09	postive
METTL3	AC016586.1	0.41063	2.93763e-08	postive
ZC3H13	AC016586.1	0.43481	3.48176e-09	postive
YTHDC2	AC016586.1	0.481338	3.482e-11	postive
HNRNPC	AL133355.1	-0.4979	5.67695e-12	negative
YTHDC2	AL450384.1	0.480389	3.85214e-11	postive
RBMX	AL136366.1	0.406977	3.99652e-08	postive
HNRNPA2B1	AC005261.3	0.41901	1.42974e-08	postive
METTL14	MYG1-AS1	-0.405701	4.44652e-08	negative
YTHDC1	MYG1-AS1	-0.528647	1.49436e-13	negative
FTO	MYG1-AS1	-0.496705	6.49157e-12	negative
HNRNPA2B1	AC093388.1	0.487575	1.77879e-11	postive
YTHDC2	CADM3-AS1	0.401288	6.40772e-08	postive
METTL3	AGBL5-IT1	0.496087	6.95676e-12	postive
METTL16	DAAM2-AS1	0.478614	4.64927e-11	postive
YTHDC2	LRP4-AS1	0.4893	1.47374e-11	postive
ZC3H13	AC008915.2	-0.446096	1.21324e-09	negative
RBM15B	AC008915.2	-0.447737	1.0375e-09	negative
YTHDC1	AC008915.2	-0.43116	4.85646e-09	negative
METTL3	AC048341.2	0.470671	1.06473e-10	postive
RBM15	AC068790.3	0.454904	5.18574e-10	postive
METTL3	AC092794.2	0.461764	2.63021e-10	postive
METTL16	TMEM9B-AS1	0.546509	1.51666e-14	postive
RBM15	AP005899.1	0.495508	7.42131e-12	postive
RBM15	AC004943.1	0.45189	6.95541e-10	postive
RBM15B	AC004943.1	0.436237	3.05379e-09	postive
YTHDC1	AC004943.1	0.412881	2.42563e-08	postive
YTHDC2	AC004943.1	0.483549	2.74844e-11	postive
ZC3H13	LINC02693	0.405432	4.5472e-08	postive
RBM15B	LINC02693	0.532497	9.22983e-14	postive
YTHDC1	LINC02693	0.45716	4.15523e-10	postive
FTO	LINC02693	0.506485	2.13232e-12	postive
WTAP	LUCAT1	0.543284	2.31566e-14	postive
IGFBP3	LUCAT1	0.413047	2.39148e-08	postive
METTL3	AL121603.2	0.481138	3.55703e-11	postive
YTHDC1	AL121603.2	0.43803	2.58734e-09	postive
HNRNPA2B1	AL121603.2	0.487918	1.71355e-11	postive
METTL16	AL137847.2	0.402941	5.59182e-08	postive
RBM15B	AL133342.1	-0.410363	3.00505e-08	negative
METTL3	AL353796.1	0.404319	4.98831e-08	postive
RBM15B	AC239800.2	-0.417111	1.68599e-08	negative
YTHDC1	AC239800.2	-0.468144	1.37983e-10	negative
HNRNPA2B1	AC239800.2	-0.448415	9.7222e-10	negative
YTHDC2	AC092111.2	0.497228	6.12228e-12	postive
WTAP	AC245128.3	0.415804	1.88768e-08	postive
HNRNPC	SNHG32	0.528403	1.54032e-13	postive
WTAP	AL445524.1	0.425284	8.23011e-09	postive
FTO	AL445524.1	-0.55532	4.66374e-15	negative
METTL16	PAXBP1-AS1	0.455049	5.11256e-10	postive
YTHDC1	PAXBP1-AS1	0.427733	6.61383e-09	postive
YTHDC2	PAXBP1-AS1	0.545805	1.66423e-14	postive
VIRMA	AL024507.2	0.423582	9.57126e-09	postive
METTL3	AL157392.3	0.411936	2.62923e-08	postive
ZC3H13	AL157392.3	0.541266	3.01052e-14	postive
YTHDC1	AL157392.3	0.52787	1.64558e-13	postive
YTHDC2	AL157392.3	0.570727	5.44496e-16	postive
METTL16	LINC02097	0.536079	5.8633e-14	postive
YTHDC1	LINC02097	0.433502	3.92444e-09	postive
LRPPRC	AC011005.4	0.409415	3.25584e-08	postive
RBMX	AC108025.1	0.511701	1.16037e-12	postive
RBM15B	AC073896.2	-0.494869	7.96933e-12	negative
METTL3	AC104938.1	0.40357	5.30801e-08	postive
METTL3	AC009065.5	0.564771	1.26573e-15	postive
RBM15	AC011447.3	0.425016	8.42898e-09	postive
RBM15B	AC011447.3	0.415449	1.94624e-08	postive
YTHDC1	AC011447.3	0.476261	5.95607e-11	postive
RBMX	AC011447.3	0.435496	3.26936e-09	postive
YTHDC2	AC040160.1	0.434763	3.49693e-09	postive
VIRMA	AC020661.1	0.405081	4.68229e-08	postive
RBM15B	AC020661.1	0.501184	3.91601e-12	postive
HNRNPA2B1	LINC02513	-0.410565	2.95406e-08	negative
METTL16	AL162258.2	0.410052	3.08511e-08	postive
FMR1	AC022893.1	0.430245	5.27561e-09	postive
VIRMA	HOXA11-AS	0.407208	3.91998e-08	postive
LRPPRC	HOXA11-AS	0.478786	4.56514e-11	postive
ZC3H13	AL158212.3	0.540307	3.40832e-14	postive
RBM15B	AL158212.3	0.425027	8.42041e-09	postive
YTHDC1	AL158212.3	0.430898	4.97335e-09	postive
METTL16	AL121906.2	0.422329	1.06897e-08	postive
YTHDC1	AC104825.1	0.486378	2.02562e-11	postive
METTL3	MHENCR	0.433122	4.06311e-09	postive
YTHDC2	FAM13A-AS1	0.465586	1.78997e-10	postive
METTL3	AC021739.4	0.436228	3.05615e-09	postive
METTL3	AC135178.4	0.549009	1.08915e-14	postive
METTL16	AC135178.4	0.508245	1.73848e-12	postive
YTHDC2	AC135178.4	0.487229	1.84694e-11	postive
METTL3	AP000553.2	0.44249	1.70633e-09	postive
RBM15	AP000553.2	0.414991	2.0245e-08	postive
HNRNPA2B1	AP000553.2	0.441882	1.80654e-09	postive
ZC3H13	SNHG9	-0.425316	8.20692e-09	negative
YTHDC2	AC079921.2	0.452282	6.69609e-10	postive
METTL3	AC107294.3	0.405822	4.40192e-08	postive
HNRNPA2B1	AC107294.3	0.503918	2.86583e-12	postive
RBM15B	LINC-PINT	-0.425632	7.97919e-09	negative
METTL3	AL121987.2	0.443068	1.61599e-09	postive
YTHDC2	AL121987.2	0.509685	1.46991e-12	postive
HNRNPC	RFX5-AS1	0.447856	1.02568e-09	postive
RBMX	RFX5-AS1	0.488595	1.59172e-11	postive
METTL3	DM1-AS	0.502174	3.4985e-12	postive
IGFBP2	AC093673.1	0.45636	4.49544e-10	postive
RBMX	FGD5-AS1	0.409907	3.12321e-08	postive
METTL16	AC011476.3	0.445041	1.34105e-09	postive
ZC3H13	LINC00324	-0.493573	9.20449e-12	negative
RBM15B	LINC00324	-0.428805	6.00722e-09	negative
YTHDC1	LINC00324	-0.485298	2.27664e-11	negative
HNRNPA2B1	LINC00324	-0.447761	1.03508e-09	negative
METTL16	AL138781.1	0.421522	1.14769e-08	postive
METTL3	CACTIN-AS1	0.457938	3.84789e-10	postive
METTL3	AL355075.2	0.693786	1.37644e-25	postive
YTHDC1	AL355075.2	0.412152	2.58141e-08	postive
YTHDC2	AL355075.2	0.493494	9.28516e-12	postive
METTL16	AL662791.1	0.444789	1.37345e-09	postive
METTL3	AC091932.1	0.406749	4.0735e-08	postive
VIRMA	LINC00622	0.465503	1.80503e-10	postive
YTHDC1	AC004706.1	0.435117	3.38495e-09	postive
RBMX	AC004706.1	0.44627	1.1933e-09	postive
HNRNPA2B1	AC107214.2	0.43866	2.44053e-09	postive
METTL3	NDUFA6-DT	0.433106	4.06884e-09	postive
METTL3	ZNF528-AS1	0.646777	2.12195e-21	postive
METTL16	ZNF528-AS1	0.429963	5.41182e-09	postive
YTHDC1	ZNF528-AS1	0.409711	3.17533e-08	postive
YTHDC2	ZNF528-AS1	0.482698	3.01092e-11	postive
HNRNPA2B1	ZNF528-AS1	0.437797	2.644e-09	postive
HNRNPA2B1	B3GAT1-DT	0.433788	3.82311e-09	postive
VIRMA	AL359853.1	0.500303	4.32774e-12	postive
YTHDC2	AC007639.1	0.409992	3.10088e-08	postive
METTL3	AC006557.1	0.556214	4.12958e-15	postive
ZC3H13	AC006557.1	0.402702	5.70309e-08	postive
RBM15B	AC006557.1	0.424539	8.79353e-09	postive
YTHDC1	AC006557.1	0.425148	8.33032e-09	postive
YTHDC2	AC006557.1	0.455858	4.72271e-10	postive
HNRNPA2B1	AC006557.1	0.522126	3.33319e-13	postive
YTHDC2	SAP30L-AS1	0.51023	1.37903e-12	postive
METTL16	AC244517.6	0.519357	4.66164e-13	postive
YTHDC1	AC244517.6	0.401889	6.09862e-08	postive
METTL3	AP001469.3	0.503659	2.95212e-12	postive
RBM15B	AP001469.3	0.440883	1.98383e-09	postive
YTHDC1	AP001469.3	0.484267	2.54435e-11	postive
HNRNPA2B1	AP001469.3	0.473033	8.34079e-11	postive
RBMX	AP001469.3	0.437973	2.60122e-09	postive
METTL3	AL137127.1	0.485382	2.25598e-11	postive
YTHDC1	AC004921.1	-0.442915	1.63938e-09	negative
VIRMA	AC112487.1	0.403208	5.4695e-08	postive
RBM15B	DNAH10OS	0.465809	1.7499e-10	postive
YTHDC2	AC084824.4	0.502147	3.50922e-12	postive
ZC3H13	MAPKAPK5-AS1	-0.411547	2.71767e-08	negative
HNRNPC	MAPKAPK5-AS1	0.530155	1.23818e-13	postive
RBM15B	NCK1-DT	-0.409333	3.27836e-08	negative
METTL3	AP000487.1	0.542908	2.43207e-14	postive
YTHDC2	AC073367.1	0.403127	5.5065e-08	postive
METTL3	AC002553.2	0.589858	3.22048e-17	postive
YTHDC2	AC002553.2	0.576645	2.3154e-16	postive
HNRNPA2B1	AC002553.2	0.452788	6.3748e-10	postive
ZC3H13	AC015912.3	-0.434584	3.55463e-09	negative
METTL3	AC211476.2	0.426357	7.47999e-09	postive
METTL3	AP000941.1	0.467361	1.49453e-10	postive
ZC3H13	AP000941.1	0.454497	5.39662e-10	postive
YTHDC2	AP000941.1	0.537851	4.67551e-14	postive
RBM15	PRKCZ-AS1	0.418423	1.50462e-08	postive
RBM15B	PRKCZ-AS1	0.500988	4.00401e-12	postive
YTHDC1	PRKCZ-AS1	0.503093	3.15003e-12	postive
METTL3	AC048341.1	0.484374	2.51522e-11	postive
METTL16	AC048341.1	0.413884	2.22624e-08	postive
YTHDC1	AC048341.1	0.459622	3.25641e-10	postive
YTHDC2	AC048341.1	0.459177	3.40355e-10	postive
HNRNPA2B1	AC048341.1	0.422268	1.07473e-08	postive
METTL3	AC254562.3	0.426181	7.59819e-09	postive
WTAP	AC254562.3	-0.423158	9.93637e-09	negative
HNRNPA2B1	ATP6V0E2-AS1	0.427013	7.05419e-09	postive
YTHDC2	AC009812.1	0.474507	7.15473e-11	postive
FTO	AC009812.1	0.405712	4.44245e-08	postive
HNRNPA2B1	AC106820.3	0.484903	2.37578e-11	postive
ZC3H13	FLJ20021	-0.5012	3.90901e-12	negative
METTL3	AL049840.2	0.703814	1.37805e-26	postive
YTHDC2	AL049840.2	0.487195	1.85373e-11	postive
YTHDC1	AL450263.1	0.447224	1.08961e-09	postive
YTHDC2	AL450263.1	0.620019	2.5034e-19	postive
METTL16	AC099521.1	0.51216	1.09933e-12	postive
VIRMA	LINC00630	0.436652	2.93896e-09	postive
RBM15	LINC00630	0.500459	4.25189e-12	postive
FMR1	LINC00630	0.524754	2.41735e-13	postive
LRPPRC	LINC00630	0.540141	3.48228e-14	postive
METTL16	MAGI2-AS3	0.491562	1.14962e-11	postive
METTL16	LINC01278	0.463745	2.15574e-10	postive
RBM15	LINC01278	0.43859	2.45654e-09	postive
YTHDC1	LINC01278	0.465238	1.85415e-10	postive
FMR1	LINC01278	0.551597	7.70899e-15	postive
WTAP	LINC02207	0.424982	8.45418e-09	postive
YTHDC1	LINC02207	-0.449665	8.62307e-10	negative
METTL3	AC016722.2	0.441231	1.92023e-09	postive
ZC3H13	AC016722.2	0.400061	7.08632e-08	postive
YTHDC2	AC016722.2	0.588298	4.08417e-17	postive
METTL3	AL161668.3	0.621863	1.82855e-19	postive
RBM15B	LINC01506	-0.48372	2.69841e-11	negative
YTHDC1	LINC01506	-0.444337	1.43348e-09	negative
HNRNPA2B1	LINC01506	-0.465673	1.77417e-10	negative
ZC3H13	ILRUN-AS1	-0.483284	2.82772e-11	negative
METTL16	AC010327.6	0.423996	9.22685e-09	postive
RBM15	AC010327.6	0.421912	1.10894e-08	postive
RBM15B	AC010327.6	0.435143	3.37697e-09	postive
YTHDC1	AC010327.6	0.418051	1.55407e-08	postive
RBM15	LINC02076	0.462352	2.47964e-10	postive
ZC3H13	LINC01023	-0.464728	1.95223e-10	negative
HNRNPC	ZNF197-AS1	0.422233	1.07808e-08	postive
YTHDC2	LINC00294	0.433406	3.95895e-09	postive
METTL3	AC137932.3	0.552399	6.92099e-15	postive
RBM15	AC137932.3	0.41314	2.3726e-08	postive
YTHDC2	AC137932.3	0.508976	1.59674e-12	postive
HNRNPA2B1	AC137932.3	0.405567	4.49627e-08	postive
ALKBH5	AC010655.2	0.434972	3.4305e-09	postive
RBMX	MIMT1	0.416992	1.70355e-08	postive
METTL3	AL133243.3	0.4204	1.26623e-08	postive
YTHDC2	AL133243.3	0.499547	4.71466e-12	postive
RBM15	LINC02818	0.464752	1.94746e-10	postive
METTL3	SLBP-DT	0.497407	6.00035e-12	postive
VIRMA	ZNF561-AS1	-0.419268	1.39786e-08	negative
RBM15	ZNF561-AS1	-0.436972	2.85341e-09	negative
RBM15B	ZNF561-AS1	-0.540155	3.47581e-14	negative
RBM15	LINC01775	0.517723	5.67419e-13	postive
HNRNPA2B1	LINC01775	0.455956	4.6777e-10	postive
RBMX	LINC01907	-0.411143	2.8125e-08	negative
ZC3H13	AC073046.1	0.409929	3.11739e-08	postive
RBM15B	AC073046.1	0.439022	2.35981e-09	postive
YTHDC2	AC018410.1	0.401008	6.55681e-08	postive
METTL3	AC011503.2	0.518277	5.30905e-13	postive
HNRNPA2B1	AC011503.2	0.426785	7.19941e-09	postive
RBMX	AC011503.2	0.460365	3.0244e-10	postive
VIRMA	AL590652.1	0.431937	4.5258e-09	postive
LRPPRC	AL590652.1	0.561167	2.09146e-15	postive
METTL16	AL358154.1	0.41431	2.14636e-08	postive
IGFBP2	AF111167.2	-0.405004	4.71232e-08	negative
METTL16	UGDH-AS1	0.445669	1.26356e-09	postive
METTL16	AC009126.1	0.416861	1.72299e-08	postive
METTL3	AC090607.1	0.425773	7.87981e-09	postive
ZC3H13	AC090607.1	0.42248	1.05488e-08	postive
YTHDC2	AC090607.1	0.5809	1.23866e-16	postive
WTAP	CARD8-AS1	0.431595	4.66857e-09	postive
ZC3H13	CARD8-AS1	-0.421345	1.1656e-08	negative
RBM15B	CARD8-AS1	-0.510569	1.32533e-12	negative
YTHDC1	CARD8-AS1	-0.507994	1.79015e-12	negative
HNRNPA2B1	CARD8-AS1	-0.490528	1.28807e-11	negative
FTO	CARD8-AS1	-0.424465	8.85123e-09	negative
METTL3	AC092802.2	0.436836	2.8896e-09	postive
YTHDC1	AC092802.2	0.41176	2.66882e-08	postive
YTHDC2	AC092802.2	0.467411	1.4869e-10	postive
ZC3H13	AL591848.3	0.460414	3.0096e-10	postive
RBM15B	AL591848.3	0.438147	2.55962e-09	postive
YTHDC1	AL591848.3	0.528656	1.49265e-13	postive
FTO	AL591848.3	0.498496	5.30858e-12	postive
RBM15	AL589765.4	0.432754	4.20179e-09	postive
RBM15B	AL589765.4	0.471229	1.00521e-10	postive
RBM15	AP001318.2	0.407263	3.9021e-08	postive
ZC3H13	AL445309.1	0.412447	2.5172e-08	postive
YTHDC1	AL445309.1	0.483061	2.89604e-11	postive
METTL3	AC024361.3	0.516626	6.4707e-13	postive
YTHDC2	AL139286.1	0.429197	5.79908e-09	postive
HNRNPA2B1	AL139286.1	0.405395	4.56112e-08	postive
METTL16	AC004943.2	0.53024	1.22521e-13	postive
RBM15	AC004943.2	0.558088	3.19654e-15	postive
HNRNPA2B1	AC004943.2	0.443459	1.55755e-09	postive
FTO	AC004943.2	0.404065	5.09461e-08	postive
ALKBH5	AC004943.2	0.457316	4.09171e-10	postive
METTL3	AC020978.3	0.40336	5.40098e-08	postive
RBM15	AC072022.1	0.411084	2.8267e-08	postive
LRPPRC	AP001625.2	0.444782	1.37439e-09	postive
YTHDC1	AC126407.1	0.46601	1.71463e-10	postive
RBMX	AC126407.1	0.474288	7.32006e-11	postive
METTL3	DTX2P1-UPK3BP1-PMS2P11	0.405294	4.59975e-08	postive
YTHDC2	DTX2P1-UPK3BP1-PMS2P11	0.461218	2.77771e-10	postive
METTL16	C9orf147	0.516584	6.50378e-13	postive
YTHDC1	C9orf147	0.403027	5.55194e-08	postive
METTL3	LINC02293	0.538435	4.33762e-14	postive
YTHDC2	LINC02293	0.461707	2.64516e-10	postive
RBMX	LINC02293	0.446159	1.20602e-09	postive
METTL3	AC135050.6	0.47561	6.37616e-11	postive
METTL16	AC044802.1	0.437411	2.74016e-09	postive
METTL16	AL590096.1	0.42029	1.27854e-08	postive
YTHDC1	AL590096.1	0.457582	3.98569e-10	postive
HNRNPA2B1	AL590096.1	0.472462	8.84959e-11	postive
METTL3	AL513327.1	0.456435	4.4624e-10	postive
YTHDC2	AL513327.1	0.528729	1.47916e-13	postive
METTL3	LINC01004	0.600021	6.63614e-18	postive
YTHDC2	LINC01004	0.515515	7.38842e-13	postive
HNRNPA2B1	LINC01004	0.579152	1.60341e-16	postive
METTL3	AC090198.1	0.576933	2.21998e-16	postive
VIRMA	AC090198.1	0.433343	3.98204e-09	postive
ZC3H13	AC090198.1	0.422571	1.0465e-08	postive
RBM15B	AC090198.1	0.453865	5.74023e-10	postive
YTHDC1	AC090198.1	0.437992	2.59662e-09	postive
YTHDC2	AC090198.1	0.571353	4.97827e-16	postive
HNRNPA2B1	AC090198.1	0.438098	2.57124e-09	postive
METTL3	ST7-AS1	0.443599	1.5371e-09	postive
YTHDC1	ST7-AS1	0.427466	6.7742e-09	postive
HNRNPA2B1	ST7-AS1	0.466981	1.55345e-10	postive
RBMX	ST7-AS1	0.404244	5.01951e-08	postive
METTL16	AL049796.1	0.461083	2.81531e-10	postive
YTHDC1	GAU1	0.411667	2.69008e-08	postive
YTHDC2	GAU1	0.461279	2.76076e-10	postive
YTHDC1	AC009102.2	0.441533	1.86673e-09	postive
FTO	AC009102.2	0.446124	1.20999e-09	postive
METTL3	AC137932.1	0.480695	3.7285e-11	postive
YTHDC1	AC137932.1	0.405024	4.70461e-08	postive
YTHDC2	AC137932.1	0.474336	7.28383e-11	postive
HNRNPA2B1	AC137932.1	0.405425	4.54998e-08	postive
RBM15	AC020612.2	0.407417	3.8519e-08	postive
YTHDC2	AC020612.2	0.498402	5.36473e-12	postive
ZC3H13	AC091057.1	0.441279	1.91172e-09	postive
RBM15	AC091057.1	0.42965	5.56687e-09	postive
METTL3	THUMPD3-AS1	0.562307	1.78534e-15	postive
YTHDC2	THUMPD3-AS1	0.459965	3.14707e-10	postive
RBMX	THUMPD3-AS1	0.437439	2.733e-09	postive
RBM15B	MIR600HG	0.425195	8.29597e-09	postive
YTHDC1	MIR600HG	0.428837	5.98994e-09	postive
IGFBP2	AC021242.3	0.449239	8.9829e-10	postive
YTHDC1	PPP1R14B-AS1	-0.46956	1.19354e-10	negative
VIRMA	AC104561.3	0.468265	1.36284e-10	postive
RBM15B	AC104561.3	0.426692	7.25994e-09	postive
LRPPRC	AC104561.3	0.400749	6.69785e-08	postive
METTL3	AC009065.8	0.580961	1.22749e-16	postive
YTHDC2	AC009065.8	0.487558	1.7821e-11	postive
HNRNPA2B1	AC009065.8	0.511254	1.22305e-12	postive
YTHDC2	FIRRE	0.419109	1.41739e-08	postive
METTL3	AP001107.1	0.473974	7.56303e-11	postive
YTHDC1	AP001107.1	0.407581	3.79936e-08	postive
YTHDC2	AP001107.1	0.490205	1.33464e-11	postive
HNRNPA2B1	AP001107.1	0.436004	3.11983e-09	postive
RBM15B	JMJD1C-AS1	0.442502	1.7044e-09	postive
ZC3H13	BAALC-AS2	-0.400711	6.7189e-08	negative
RBM15B	BAALC-AS2	-0.438263	2.53206e-09	negative
METTL3	AC009996.1	0.426414	7.44204e-09	postive
METTL14	AC009996.1	0.402209	5.93974e-08	postive
YTHDC1	AC009996.1	0.400722	6.71301e-08	postive
YTHDC2	AC009996.1	0.50215	3.50805e-12	postive
HNRNPA2B1	AC009996.1	0.41934	1.38921e-08	postive
RBMX	ZNF674-AS1	0.461758	2.63178e-10	postive
METTL16	AC092675.1	0.421026	1.19866e-08	postive
METTL3	AP001107.4	0.582569	9.66722e-17	postive
METTL16	AP001107.4	0.420651	1.23875e-08	postive
YTHDC1	AP001107.4	0.42511	8.35892e-09	postive
YTHDC2	AP001107.4	0.533047	8.61192e-14	postive
HNRNPA2B1	AP001107.4	0.416996	1.70285e-08	postive
METTL16	AC231981.1	0.499111	4.9526e-12	postive
HNRNPC	AC006504.5	0.501141	3.93491e-12	postive
RBMX	AC006504.5	0.459197	3.39677e-10	postive
RBMX	LINC01127	-0.466215	1.6793e-10	negative
RBM15B	AC087392.5	0.428232	6.32456e-09	postive
FMR1	LINC00310	0.408337	3.56548e-08	postive
METTL3	AC074117.1	0.502105	3.52627e-12	postive
RBM15	AC074117.1	0.48558	2.20826e-11	postive
YTHDC1	AC074117.1	0.421129	1.18797e-08	postive
HNRNPA2B1	AC074117.1	0.448936	9.2486e-10	postive
METTL3	AC013472.2	0.433605	3.88781e-09	postive
YTHDC2	AC002563.1	0.457607	3.97565e-10	postive
YTHDC1	COSMOC	-0.406231	4.25409e-08	negative
METTL3	ZEB1-AS1	0.41323	2.35449e-08	postive
RBM15	ZEB1-AS1	0.454217	5.54621e-10	postive
YTHDC1	ZEB1-AS1	0.410615	2.94152e-08	postive
RBMX	ZEB1-AS1	0.467752	1.43618e-10	postive
METTL3	TMED2-DT	0.535871	6.02088e-14	postive
METTL16	TMED2-DT	0.402081	6.00301e-08	postive
RBM15	TMED2-DT	0.42827	6.30283e-09	postive
YTHDC2	TMED2-DT	0.454897	5.18964e-10	postive
HNRNPA2B1	TMED2-DT	0.407349	3.87389e-08	postive
METTL3	MED8-AS1	0.417438	1.63899e-08	postive
RBM15	MED8-AS1	0.413193	2.36198e-08	postive
YTHDC2	MED8-AS1	0.41525	1.9798e-08	postive
METTL16	AC025171.3	0.424647	8.70953e-09	postive
METTL16	Z92544.1	0.424404	8.89942e-09	postive
HNRNPA2B1	Z92544.1	0.431482	4.71668e-09	postive
ALKBH5	D21S2088E	-0.449299	8.93152e-10	negative
RBM15B	C8orf31	0.407685	3.76608e-08	postive
ZC3H13	AC090241.3	0.459257	3.37667e-10	postive
YTHDC2	AC090241.3	0.409904	3.12406e-08	postive
METTL3	SUGT1-DT	0.498816	5.12028e-12	postive
RBMX	SUGT1-DT	0.463392	2.23373e-10	postive
METTL3	AL606760.2	0.551908	7.39336e-15	postive
YTHDC2	AL606760.2	0.485245	2.28959e-11	postive
HNRNPA2B1	AL606760.2	0.437218	2.78945e-09	postive
METTL3	AL450384.2	0.498431	5.34744e-12	postive
YTHDC1	AL450384.2	0.43036	5.22106e-09	postive
YTHDC2	AL450384.2	0.544048	2.09549e-14	postive
WTAP	AC078883.1	0.406857	4.03706e-08	postive
ZC3H13	AC007619.1	0.413127	2.37519e-08	postive
YTHDC1	AC007619.1	0.427769	6.59296e-09	postive
YTHDC2	AC007619.1	0.439698	2.216e-09	postive
FTO	AC007619.1	0.458439	3.66191e-10	postive
ZC3H13	AC008608.2	-0.468882	1.27952e-10	negative
VIRMA	RAB11B-AS1	-0.405714	4.44171e-08	negative
RBM15B	RAB11B-AS1	-0.408745	3.44514e-08	negative
METTL3	AC013731.1	0.43175	4.60324e-09	postive
RBM15B	AL078644.1	0.467671	1.44811e-10	postive
YTHDF2	AL078644.1	0.45084	7.69931e-10	postive
METTL3	AC067852.3	0.616982	4.18075e-19	postive
ZC3H13	AC067852.3	0.43866	2.44049e-09	postive
YTHDC1	AC067852.3	0.458277	3.72103e-10	postive
YTHDC2	AC067852.3	0.543278	2.31733e-14	postive
FTO	ARHGAP42-AS1	0.440807	1.99799e-09	postive
YTHDC1	AL390195.2	0.449986	8.36066e-10	postive
YTHDC2	AL390195.2	0.43369	3.85781e-09	postive
FTO	AL390195.2	0.431316	4.78816e-09	postive
ZC3H13	AP001486.2	0.415218	1.98524e-08	postive
METTL3	AC022762.2	0.534385	7.27161e-14	postive
YTHDC2	AC022762.2	0.474488	7.16878e-11	postive
HNRNPA2B1	AC022762.2	0.521318	3.67706e-13	postive
ALKBH5	PCAT19	-0.413495	2.30169e-08	negative
ZC3H13	ZNF232-AS1	-0.422774	1.02789e-08	negative
RBM15B	LINC01094	-0.494505	8.29882e-12	negative
HNRNPA2B1	LINC01094	-0.454276	5.51408e-10	negative
IGFBP2	LINC01094	-0.41672	1.74411e-08	negative
METTL3	ATP1B3-AS1	0.443284	1.58345e-09	postive
YTHDC2	ATP1B3-AS1	0.458422	3.66787e-10	postive
RBM15	AL031282.2	0.483958	2.63038e-11	postive
YTHDC2	AL031282.2	0.454931	5.17227e-10	postive
METTL3	AC115618.2	0.40781	3.72683e-08	postive
YTHDC1	AC007375.3	0.410885	2.87478e-08	postive
RBM15B	AC245297.3	-0.407362	3.86973e-08	negative
WTAP	ITGA6-AS1	0.436673	2.93326e-09	postive
HNRNPC	AC012615.1	0.489133	1.50082e-11	postive
RBMX	AC012615.1	0.41171	2.68035e-08	postive
METTL16	ECI2-DT	0.466572	1.61943e-10	postive
YTHDC1	AL391832.3	-0.406334	4.21758e-08	negative
METTL3	AC020907.4	0.680337	2.61036e-24	postive
YTHDC2	AC020907.4	0.455549	4.8685e-10	postive
METTL16	AC102953.2	0.503046	3.16668e-12	postive
HNRNPA2B1	AC102953.2	0.421998	1.1006e-08	postive
ALKBH5	AC102953.2	0.484225	2.55582e-11	postive
RBM15B	LINC02716	-0.407449	3.84141e-08	negative
METTL3	AC020911.1	0.503704	2.93704e-12	postive
METTL14	AC020911.1	0.418646	1.47571e-08	postive
YTHDC2	AC020911.1	0.422202	1.08103e-08	postive
RBM15B	SCAMP1-AS1	-0.463254	2.26487e-10	negative
HNRNPA2B1	AC093726.2	0.441875	1.80779e-09	postive
YTHDC2	AC010883.1	0.447265	1.08535e-09	postive
ZC3H13	AC098487.1	-0.442844	1.65049e-09	negative
HNRNPA2B1	AC093620.1	0.428649	6.09181e-09	postive
METTL3	AC006450.2	0.434335	3.6365e-09	postive
YTHDC2	AC006450.2	0.421725	1.12731e-08	postive
HNRNPA2B1	AC006450.2	0.463041	2.31385e-10	postive
HNRNPA2B1	AL161785.1	-0.404083	5.0871e-08	negative
METTL16	AC006449.5	0.404441	4.93795e-08	postive
HNRNPC	SRI-AS1	0.408668	3.4673e-08	postive
RBMX	SRI-AS1	0.414124	2.18086e-08	postive
FTO	AL137186.2	-0.407852	3.71391e-08	negative
HNRNPC	TRIM52-AS1	0.451813	7.00741e-10	postive
METTL16	LINC00235	0.450209	8.18292e-10	postive
RBM15	LINC00235	0.487699	1.75487e-11	postive
YTHDC1	LINC00235	0.41196	2.62394e-08	postive
RBMX	AL133523.1	0.465343	1.83453e-10	postive
YTHDC2	SGMS1-AS1	0.489399	1.45774e-11	postive
YTHDC1	AC006042.3	0.429995	5.39608e-09	postive
RBMX	AC006042.3	0.407146	3.94052e-08	postive
RBM15	FOXD2-AS1	0.455425	4.92791e-10	postive
ZC3H13	LINC00641	0.448625	9.52903e-10	postive
YTHDC1	LINC00641	0.447635	1.04767e-09	postive
YTHDC1	LINC01150	-0.443623	1.53352e-09	negative
HNRNPA2B1	LINC01150	-0.464628	1.97211e-10	negative
RBM15	AC104117.3	0.475453	6.48208e-11	postive
RBM15B	AC104117.3	0.556708	3.8604e-15	postive
YTHDC1	AC104117.3	0.469425	1.21019e-10	postive
YTHDC2	AC104117.3	0.465823	1.74742e-10	postive
HNRNPA2B1	AC104117.3	0.413318	2.33686e-08	postive
METTL16	ARRDC1-AS1	0.403224	5.4624e-08	postive
HNRNPC	GLIDR	0.415118	2.00252e-08	postive
RBMX	GLIDR	0.488919	1.53637e-11	postive
RBM15B	AC009088.2	0.402461	5.81776e-08	postive
RBM15B	GLCCI1-DT	0.463698	2.166e-10	postive
YTHDC1	GLCCI1-DT	0.410556	2.95614e-08	postive
RBMX	GLCCI1-DT	0.521794	3.47023e-13	postive
METTL16	AC103923.1	0.540732	3.22599e-14	postive
METTL16	LINC01970	0.434438	3.60265e-09	postive
METTL16	AL022341.1	0.448577	9.57261e-10	postive
METTL3	AC116914.2	0.636344	1.44136e-20	postive
YTHDC2	AC116914.2	0.450348	8.07346e-10	postive
METTL3	AC118344.1	0.42702	7.05029e-09	postive
ZC3H13	AC118344.1	0.429621	5.58143e-09	postive
YTHDC1	AC118344.1	0.473186	8.20875e-11	postive
YTHDC2	AC118344.1	0.548191	1.21414e-14	postive
ZC3H13	Z99716.1	0.445236	1.31655e-09	postive
YTHDC1	LINC01637	-0.440038	2.14682e-09	negative
RBMX	LINC01637	-0.513921	8.92868e-13	negative
METTL16	AL513320.1	0.415043	2.0155e-08	postive
YTHDC2	AL513320.1	0.405392	4.56243e-08	postive
HNRNPA2B1	AL513320.1	0.451281	7.37817e-10	postive
ZC3H13	AC026979.2	-0.402068	6.00945e-08	negative
ALKBH5	MIR210HG	0.64054	6.72902e-21	postive
METTL3	HM13-IT1	0.596254	1.19952e-17	postive
YTHDC2	HM13-IT1	0.534311	7.34004e-14	postive
METTL3	AL583856.2	0.449946	8.39263e-10	postive
VIRMA	AL158163.1	0.441747	1.82966e-09	postive
ZC3H13	AL158163.1	0.482552	3.05825e-11	postive
YTHDC1	AL158163.1	0.519406	4.6345e-13	postive
YTHDC2	AL158163.1	0.585679	6.06868e-17	postive
FMR1	AL158163.1	0.410706	2.91895e-08	postive
METTL3	LINC00664	0.458855	3.51395e-10	postive
RBM15	LINC00664	0.454557	5.36495e-10	postive
YTHDC1	LINC00664	0.413154	2.36977e-08	postive
YTHDC2	LINC00664	0.460328	3.03566e-10	postive
FMR1	LINC00664	0.411177	2.80452e-08	postive
RBMX	LINC00664	0.441492	1.87398e-09	postive
METTL16	AC008060.2	0.478479	4.71587e-11	postive
METTL3	AC092171.1	0.47529	6.59354e-11	postive
HNRNPA2B1	AC092171.1	0.476733	5.6681e-11	postive
RBMX	AC092171.1	0.426184	7.59646e-09	postive
RBM15	AC245060.2	0.405891	4.37664e-08	postive
YTHDC2	AC245060.2	0.516554	6.52659e-13	postive
METTL3	SNHG10	0.432922	4.1377e-09	postive
HNRNPC	SNHG10	0.4454	1.29621e-09	postive
RBMX	SNHG10	0.40589	4.37699e-08	postive
RBM15B	AC116407.2	-0.432197	4.42e-09	negative
ZC3H13	AC133552.5	-0.434166	3.69346e-09	negative
METTL3	PSMD6-AS2	0.428865	5.97462e-09	postive
ZC3H13	PSMD6-AS2	0.476298	5.93274e-11	postive
YTHDC1	PSMD6-AS2	0.41306	2.38896e-08	postive
YTHDC2	PSMD6-AS2	0.611318	1.07204e-18	postive
FMR1	PSMD6-AS2	0.41072	2.91539e-08	postive
METTL3	AC008115.3	0.450594	7.8842e-10	postive
METTL14	AC008115.3	0.40152	6.28668e-08	postive
RBM15	AC008115.3	0.466277	1.66883e-10	postive
YTHDC2	AC008115.3	0.531393	1.06048e-13	postive
METTL16	AC093627.5	0.417448	1.63757e-08	postive
VIRMA	AC093627.5	0.440711	2.01603e-09	postive
RBM15B	AC093627.5	0.404443	4.93729e-08	postive
YTHDC1	AC093627.5	0.46369	2.16767e-10	postive
HNRNPA2B1	AC093627.5	0.436452	2.99372e-09	postive
RBMX	ZNF22-AS1	0.496984	6.29177e-12	postive
METTL3	AC009955.4	0.56021	2.3872e-15	postive
METTL3	LINC02803	0.486104	2.08662e-11	postive
YTHDC2	LINC02803	0.417747	1.59568e-08	postive
RBMX	LINC02803	0.412658	2.47232e-08	postive
METTL3	AC007066.2	0.600555	6.09781e-18	postive
METTL16	AC007066.2	0.412747	2.45367e-08	postive
YTHDC1	AC007066.2	0.446205	1.20069e-09	postive
YTHDC2	AC007066.2	0.513374	9.5262e-13	postive
HNRNPA2B1	AC007066.2	0.431316	4.78834e-09	postive
METTL16	USP27X-AS1	0.450142	8.23544e-10	postive
YTHDC2	MIAT	0.422899	1.01661e-08	postive
YTHDF2	AC092718.3	0.424984	8.45301e-09	postive
HNRNPA2B1	AC092718.3	0.478614	4.64935e-11	postive
RBMX	AC092718.3	0.463134	2.29246e-10	postive
HNRNPA2B1	AC093458.1	0.423723	9.45222e-09	postive
METTL3	ADGRA1-AS1	0.508216	1.74451e-12	postive
METTL14	AC093010.2	0.473141	8.24768e-11	postive
YTHDC1	AC093010.2	0.567672	8.41079e-16	postive
YTHDC2	AC093010.2	0.46699	1.5521e-10	postive
FMR1	AC093010.2	0.409346	3.2748e-08	postive
HNRNPA2B1	AC093010.2	0.555598	4.49105e-15	postive
FTO	AC093010.2	0.449235	8.987e-10	postive
WTAP	AC007344.1	0.407623	3.78598e-08	postive
YTHDC2	AP002812.3	0.492883	9.93619e-12	postive
METTL3	AC007785.3	0.406172	4.27516e-08	postive
YTHDC2	AC007785.3	0.406075	4.3099e-08	postive
METTL3	AC016876.2	0.517303	5.96721e-13	postive
HNRNPA2B1	NALT1	0.451694	7.08883e-10	postive
METTL3	CNTFR-AS1	0.437221	2.78861e-09	postive
YTHDC2	CNTFR-AS1	0.490859	1.24209e-11	postive
METTL3	AC008610.1	0.410709	2.9181e-08	postive
METTL3	AL590666.2	0.494154	8.62974e-12	postive
YTHDC1	AL590666.2	0.444098	1.46628e-09	postive
YTHDC2	AL590666.2	0.429521	5.63201e-09	postive
YTHDC1	AC073592.1	0.471005	1.02876e-10	postive
YTHDC2	AC073592.1	0.500225	4.3663e-12	postive
RBMX	AC022382.1	0.404273	5.00747e-08	postive
RBMX	LINC00511	0.41187	2.64399e-08	postive
HNRNPA2B1	AC083964.1	0.448074	1.00458e-09	postive
YTHDC2	AC100782.1	0.402132	5.97762e-08	postive
METTL3	AC007216.3	0.424165	9.08941e-09	postive
RBM15	AC040169.3	0.454198	5.55632e-10	postive
METTL3	PRC1-AS1	0.546646	1.4895e-14	postive
YTHDC2	PRC1-AS1	0.499106	4.95556e-12	postive
HNRNPA2B1	PRC1-AS1	0.405127	4.66409e-08	postive
RBMX	AL512625.1	0.474675	7.03032e-11	postive
RBM15	SLC16A1-AS1	0.480418	3.84006e-11	postive
VIRMA	SNHG16	0.495569	7.37115e-12	postive
LRPPRC	SNHG16	0.417821	1.58543e-08	postive
METTL3	SSBP3-AS1	0.501774	3.66176e-12	postive
YTHDC1	SSBP3-AS1	0.429034	5.88462e-09	postive
YTHDF1	AL035458.2	0.415794	1.88921e-08	postive
METTL3	AC109460.1	0.502883	3.22641e-12	postive
YTHDC2	AC009950.1	0.445	1.34629e-09	postive
METTL3	AC025176.1	0.565247	1.18388e-15	postive
RBM15	AC025176.1	0.474483	7.17245e-11	postive
YTHDC1	AC025176.1	0.46529	1.84442e-10	postive
YTHDC2	AC025176.1	0.450802	7.72783e-10	postive
FMR1	AC025176.1	0.401009	6.55654e-08	postive
HNRNPA2B1	AC025176.1	0.537936	4.62442e-14	postive
YTHDC2	CHROMR	0.426483	7.39651e-09	postive
RBMX	LINC01918	0.555069	4.82538e-15	postive
METTL3	AC099792.1	0.470027	1.13768e-10	postive
RBMX	AC099792.1	0.42233	1.06892e-08	postive
YTHDC1	LINC02285	-0.486908	1.91255e-11	negative
HNRNPA2B1	LINC02285	-0.429638	5.57268e-09	negative
FTO	LINC02285	-0.418274	1.52423e-08	negative
METTL14	MIR302CHG	0.442089	1.77189e-09	postive
YTHDC1	AC131159.1	0.413367	2.32691e-08	postive
RBMX	AC131159.1	0.409653	3.19099e-08	postive
METTL16	WARS2-IT1	0.462447	2.45606e-10	postive
HNRNPA2B1	AC002398.1	0.430756	5.03727e-09	postive
YTHDC1	AL355297.2	0.474043	7.50916e-11	postive
METTL3	LINC02082	0.516411	6.63919e-13	postive
YTHDC1	LINC02082	0.463002	2.32312e-10	postive
YTHDC2	LINC02082	0.570904	5.30868e-16	postive
HNRNPA2B1	LINC02082	0.411729	2.676e-08	postive
METTL16	LINC00205	0.48241	3.10517e-11	postive
RBM15	LINC00205	0.490541	1.28625e-11	postive
RBM15B	LINC00205	0.486121	2.08281e-11	postive
YTHDC1	LINC00205	0.536668	5.43914e-14	postive
YTHDC2	LINC00205	0.406972	3.99828e-08	postive
HNRNPA2B1	LINC00205	0.55253	6.80073e-15	postive
METTL14	LINC01560	0.40708	3.96228e-08	postive
RBM15B	LINC01560	0.418431	1.50356e-08	postive
YTHDC1	LINC01560	0.575649	2.67701e-16	postive
FMR1	LINC01560	0.414359	2.13739e-08	postive
RBMX	LINC01560	0.635877	1.56768e-20	postive
FTO	LINC01560	0.433001	4.10823e-09	postive
RBMX	AL133215.2	0.527576	1.70685e-13	postive
HNRNPC	AC011451.1	0.404395	4.95711e-08	postive
METTL3	AC008760.1	0.486086	2.09067e-11	postive
YTHDC2	AC008760.1	0.420049	1.30573e-08	postive
METTL14	SNHG14	0.425257	8.2498e-09	postive
ZC3H13	SNHG14	0.563801	1.44966e-15	postive
YTHDC1	SNHG14	0.545641	1.70047e-14	postive
YTHDC2	SNHG14	0.518106	5.41937e-13	postive
FMR1	SNHG14	0.407211	3.91911e-08	postive
HNRNPA2B1	SNHG14	0.400804	6.66786e-08	postive
FTO	SNHG14	0.426518	7.37355e-09	postive
METTL3	DLEU2L	0.457892	3.8653e-10	postive
METTL14	DLEU2L	0.470957	1.03385e-10	postive
METTL16	DLEU2L	0.453628	5.87398e-10	postive
RBM15	DLEU2L	0.466461	1.63782e-10	postive
YTHDC1	DLEU2L	0.504056	2.82082e-12	postive
YTHDC2	DLEU2L	0.688212	4.75153e-25	postive
FMR1	DLEU2L	0.410881	2.87593e-08	postive
METTL3	AC130324.1	0.498611	5.24016e-12	postive
YTHDC2	AC130324.1	0.43705	2.83301e-09	postive
RBM15B	AC016747.1	-0.416295	1.80934e-08	negative
METTL3	AC144548.1	0.639741	7.78671e-21	postive
YTHDC1	AC144548.1	0.4053	4.59759e-08	postive
YTHDC2	AC144548.1	0.670407	2.07656e-23	postive
HNRNPA2B1	AC144548.1	0.417691	1.60338e-08	postive
METTL3	LINC00926	0.692984	1.64776e-25	postive
YTHDC2	LINC00926	0.517082	6.12758e-13	postive
METTL3	AC015961.2	0.534037	7.59898e-14	postive
HNRNPA2B1	AC015961.2	0.444422	1.42206e-09	postive
METTL14	AP002026.1	0.437259	2.77894e-09	postive
METTL16	AP002026.1	0.475861	6.21091e-11	postive
VIRMA	AP002026.1	0.452463	6.57894e-10	postive
RBM15	AP002026.1	0.484885	2.38045e-11	postive
YTHDC1	AP002026.1	0.44423	1.44812e-09	postive
LRPPRC	AP002026.1	0.476389	5.87662e-11	postive
HNRNPA2B1	AP002026.1	0.41112	2.81807e-08	postive
METTL3	AC100778.3	0.438321	2.51854e-09	postive
YTHDC2	AP000442.1	0.458439	3.66191e-10	postive
ZC3H13	LINC00339	-0.491077	1.21265e-11	negative
LRPPRC	STARD7-AS1	0.429442	5.67207e-09	postive
VIRMA	ZSCAN16-AS1	-0.404991	4.71756e-08	negative
ZC3H13	ZSCAN16-AS1	-0.469431	1.20952e-10	negative
RBM15B	ZSCAN16-AS1	-0.506037	2.24561e-12	negative
YTHDC1	ZSCAN16-AS1	-0.431791	4.58633e-09	negative
YTHDC2	AC020892.2	0.404604	4.87158e-08	postive
METTL3	AC008147.2	0.516638	6.46148e-13	postive
YTHDC2	AC008147.2	0.587004	4.96919e-17	postive
METTL16	LINC01152	0.462728	2.38788e-10	postive
METTL16	LINC00461	0.497641	5.84479e-12	postive
METTL3	ZNF346-IT1	0.415753	1.89587e-08	postive
YTHDC2	ZNF346-IT1	0.503692	2.94112e-12	postive
YTHDC2	AC026356.2	0.402644	5.73043e-08	postive
YTHDC1	ARNILA	0.429688	5.54795e-09	postive
YTHDC2	ARNILA	0.430155	5.31896e-09	postive
RBMX	AC004847.1	-0.408287	3.58046e-08	negative
METTL3	AC005841.1	0.459169	3.40634e-10	postive
FMR1	AC110015.1	0.424481	8.83832e-09	postive
ZC3H13	AC079148.1	0.423335	9.78233e-09	postive
YTHDC1	AC079148.1	0.474727	6.99231e-11	postive
HNRNPA2B1	AC079148.1	0.454433	5.43056e-10	postive
METTL3	AL354836.1	0.47754	5.20707e-11	postive
METTL3	AC008764.6	0.646831	2.1006e-21	postive
YTHDC2	AC008764.6	0.411864	2.64538e-08	postive
METTL3	AC093915.1	0.462595	2.41989e-10	postive
HNRNPA2B1	AC093915.1	0.426627	7.3022e-09	postive
