# Supplementary material for: Construction of m6A-Related lncRNA Prognostic Signature Model and Immunomodulatory Effect in Glioblastoma Multiforme
Source: Front Oncol. 2022 Jun 2;12:920926. doi: 10.3389/fonc.2022.920926 (PMC9201336; doi:10.3389/fonc.2022.920926)
Supplement: Supplementary file 6 [file Table_3.xlsx]

## Sheet: risk.all
id	futime	fustat	AC005229.3	SOX21-AS1	AL133523.1	AC004847.1	riskScore	risk
TCGA-06-0747	0.224658	1	1.76559	2.88918	1.19869	0.184682	0.43381	low
TCGA-26-5134	0.457534	0	1.69938	2.51791	0.859256	0.358416	0.808488	low
TCGA-32-1980	0.0986301	1	1.55251	1.95714	0.625217	0.415827	1.27783	high
TCGA-06-2559	0.410959	1	1.93093	2.90854	0.582248	0.577333	1.28401	high
TCGA-19-2624	0.0136986	1	1.98037	2.20354	0.902608	0.304865	1.43749	high
TCGA-12-0821	0.884932	1	2.28603	2.60087	0.853198	0.579465	2.23965	high
TCGA-06-0125	3.96712	1	1.67117	2.90226	0.940671	0.492819	0.613498	low
TCGA-19-2625	0.339726	1	2.0506	2.08883	1.26455	0.401265	1.44408	high
TCGA-32-5222	1.60274	1	1.33906	2.18834	1.05126	0.0954918	0.410954	low
TCGA-06-0743	2.2	1	1.58759	2.77711	0.603783	0.490641	0.77518	low
TCGA-15-0742	1.14795	1	2.41383	2.12735	1.24221	0.145925	1.90857	high
TCGA-28-1753	0.10137	0	1.28722	2.39672	0.863898	0.33385	0.470413	low
TCGA-06-0645	0.479452	1	1.45703	2.373	0.759501	0.809687	1.05458	low
TCGA-08-0386	1.50137	1	2.8496	3.36845	1.43121	0.0764545	1.11378	low
TCGA-14-0736	1.26027	1	1.79882	1.96608	0.537119	0.370705	1.87248	high
TCGA-14-1823	1.48767	1	2.07296	2.31573	0.573151	0.207755	1.77702	high
TCGA-02-0047	1.2274	1	1.49204	2.40786	1.1834	0.256124	0.456976	low
TCGA-19-4065	0.586301	0	1.57491	1.80505	0.267796	0.418831	1.96922	high
TCGA-14-1825	0.635616	1	1.24702	2.87612	1.56289	0.104642	0.142131	low
TCGA-06-0171	1.09315	1	1.50884	2.49598	0.414428	1.5466	2.74341	high
TCGA-06-5414	0.747945	0	1.73153	2.76525	0.653254	0.434777	0.882679	low
TCGA-06-0744	3.90685	1	1.86266	2.59287	1.50047	0.226193	0.519395	low
TCGA-15-1444	4.21096	1	1.49335	3.06856	0.878629	0.0765198	0.291559	low
TCGA-06-2565	1.3863	1	1.54109	3.49013	1.25256	0.30974	0.210595	low
TCGA-76-4932	3.99452	1	1.56476	2.50941	1.00679	0.206985	0.514344	low
TCGA-14-0781	0.0794521	1	1.60766	1.92019	0.4946	0.546358	1.79015	high
TCGA-19-5960	1.24658	1	2.48363	3.45987	0.226991	0.426876	2.15517	high
TCGA-06-0211	0.986301	1	1.61052	2.67833	0.829454	0.6498	0.846826	low
TCGA-06-0745	0.654795	1	2.74189	2.49378	0.895203	0.640169	4.89924	high
TCGA-14-1402	2.67123	1	1.49417	2.75068	0.793885	0.117331	0.415564	low
TCGA-76-4926	0.378082	1	2.14397	2.62672	0.341603	0.139868	1.73648	high
TCGA-06-0750	0.0767123	1	1.87672	2.47502	0.463537	0.669648	1.9921	high
TCGA-06-0649	0.175342	1	1.82969	2.94043	0.374413	0.585352	1.27727	high
TCGA-02-2486	1.69315	1	2.12815	2.4879	0.584111	0.505792	2.22474	high
TCGA-06-5412	0.378082	1	2.30899	1.47649	1.14726	0.585956	4.46252	high
TCGA-12-5295	1.24384	1	1.90877	1.29224	0.618994	0.0377558	2.54097	high
TCGA-27-1831	1.38356	1	1.86889	2.48888	1.81405	0.124558	0.404157	low
TCGA-12-0618	1.08219	1	2.36039	2.67915	1.06354	0.216403	1.40933	high
TCGA-28-5208	1.49041	1	1.62205	2.60912	1.05332	0.27136	0.531299	low
TCGA-28-5215	0.917808	1	1.57608	2.55353	0.646542	0.268758	0.709405	low
TCGA-14-0790	1.14795	1	1.23413	2.66709	0.799639	0.111273	0.298987	low
TCGA-06-2567	0.364384	1	2.38173	2.23144	1.26733	0.15278	1.65653	high
TCGA-06-0882	1.73151	1	1.83048	2.88993	0.786583	0.472158	0.866185	low
TCGA-27-1832	0.821918	1	2.22783	2.22778	0.537022	0.832787	4.48369	high
TCGA-14-2554	1.45753	1	1.95541	2.70378	0.553456	0.301998	1.22641	high
TCGA-16-1045	2.41918	1	1.21726	2.42624	0	0.493881	0.945942	low
TCGA-14-0787	0.186301	1	2.59724	2.12349	0.588466	0.431828	5.48942	high
TCGA-06-5410	0.29589	1	1.5995	1.34227	0.401647	1.04664	4.82517	high
TCGA-26-5136	1.58082	1	2.20831	2.44502	0.894402	0.502352	2.02814	high
TCGA-41-5651	1.26027	1	2.23084	2.9733	0.607405	0.107987	1.18825	high
TCGA-19-1389	0.386301	1	1.8114	0.749455	0.504271	0.734933	7.17626	high
TCGA-26-5132	0.783562	0	2.6084	2.54802	0.59277	0.206673	3.21692	high
TCGA-06-0646	0.479452	1	1.89239	2.64086	0.335709	0.897023	2.46075	high
TCGA-27-1835	1.77534	1	1.7641	2.19358	0.999911	0.248072	0.92404	low
TCGA-06-2557	0.090411	1	1.75608	2.46481	0.365282	0.48466	1.51847	high
TCGA-26-5139	0.131507	0	1.79077	2.92219	0.793635	0.453714	0.778263	low
TCGA-27-2526	0.238356	1	2.38699	2.64016	0.61008	0.0325124	1.80172	high
TCGA-28-5209	1.21096	0	1.52303	2.98718	0.700471	0.259228	0.44428	low
TCGA-14-0817	0.449315	1	1.789	2.11434	0.255967	0.12389	1.61381	high
TCGA-32-4213	1.65479	0	1.80477	2.02976	1.3574	0.345497	0.927446	low
TCGA-06-5859	0.380822	0	2.33011	3.02302	0.346937	0.0533481	1.53773	high
TCGA-06-2563	2.55342	0	1.55582	3.1107	1.29043	0.170219	0.24581	low
TCGA-06-0686	1.18356	1	2.16246	2.34997	0.834005	0.1834	1.57515	high
TCGA-06-0138	2.01918	1	1.90027	2.21632	0.625617	0.388414	1.699	high
TCGA-32-1982	0.389041	1	1.76417	2.54298	0.668547	0.184134	0.855966	low
TCGA-02-2483	1.27671	0	1.94661	2.69256	1.30524	0.222335	0.630743	low
TCGA-14-1829	0.59726	0	1.22401	2.65706	0.533357	0.0726543	0.351823	low
TCGA-28-2513	0.608219	0	1.86264	2.35512	0.814156	0.466836	1.3429	high
TCGA-27-2521	1.39726	1	1.9075	3.11014	1.8521	0.0722798	0.243253	low
TCGA-02-2485	1.28767	0	1.36913	2.77575	0.971985	0.249448	0.334863	low
TCGA-19-1787	1.05479	1	2.641	1.77617	0.937549	0.123235	4.35411	high
TCGA-27-2528	1.31507	1	1.48265	2.74589	0.693738	0.089729	0.431685	low
TCGA-06-0187	2.26849	1	1.27129	2.70691	0.693888	0.160504	0.348503	low
TCGA-06-0178	7.34521	1	1.15276	2.38415	1.53512	0.0374546	0.173928	low
TCGA-28-5220	1.06301	1	2.015	2.80884	0.0940064	0.0817629	1.42728	high
TCGA-28-2514	0.438356	0	1.17799	3.40907	1.20676	0.282487	0.132445	low
TCGA-28-5204	1.24384	1	2.03763	2.51781	1.16604	0.212583	0.912892	low
TCGA-06-0168	1.63836	1	1.81898	1.96678	1.15996	0.424515	1.25124	high
TCGA-06-2570	2.62466	0	1.5307	3.39971	1.62804	0.346672	0.172229	low
TCGA-32-2638	2.09863	1	1.51225	2.98336	0.48216	0.591601	0.714945	low
TCGA-41-2572	1.11233	1	1.68404	2.783	0.288731	0.106688	0.786271	low
TCGA-32-2634	1.89863	0	1.94777	2.35944	1.23603	0.206033	0.851331	low
TCGA-12-5299	0.268493	1	1.80536	2.17529	0.586975	0.345467	1.50777	high
TCGA-06-2562	1.04658	1	2.30443	2.16625	0.829027	0.60149	3.36261	high
TCGA-76-4927	1.46575	1	2.16198	2.42989	1.3902	0.338314	1.11373	low
TCGA-06-0158	0.90137	1	1.55372	2.25786	0.828373	0.299035	0.772756	low
TCGA-12-3650	0.912329	1	1.63564	2.39817	1.85747	0.0797105	0.284631	low
TCGA-41-3915	0.986301	1	1.96873	2.3516	0.863933	0.60929	1.73739	high
TCGA-06-0139	0.991781	1	1.58771	1.26868	0.293658	1.06682	5.56877	high
TCGA-06-2564	0.49589	0	2.15351	3.00386	0.696476	0.24568	1.10221	low
TCGA-06-0219	0.060274	1	1.6006	2.025	0.892175	0.0800073	0.766006	low
TCGA-06-0129	2.80548	1	1.54907	3.42457	1.84483	0.108467	0.116682	low
TCGA-19-2619	0.805479	0	2.15011	2.95239	0.876589	0.160476	0.914587	low
TCGA-06-5408	0.978082	1	1.89934	3.17348	1.01428	0.316553	0.55456	low
TCGA-12-0619	2.90959	1	1.90984	2.5397	1.04093	0.460471	1.03887	low
TCGA-06-5411	0.69589	1	1.80221	1.34721	1.22968	0.212175	1.52962	high
TCGA-32-2616	0.613699	1	2.49654	2.73379	0.567331	0.159406	2.29915	high
TCGA-41-2571	0.0712329	1	2.45605	1.44128	1.52854	0.121547	2.71391	high
TCGA-27-2524	0.632877	1	1.45639	1.6261	0.355121	0.164597	1.39143	high
TCGA-27-1830	0.421918	1	2.115	2.14153	0.413826	0.580012	3.50499	high
TCGA-32-2632	0.736986	1	3.10711	1.46775	0.857973	0.344523	14.51	high
TCGA-06-5418	0.227397	1	2.24466	2.53314	1.31604	0.268182	1.14979	low
TCGA-26-5135	0.739726	1	1.83001	1.79458	0.405739	0.357564	2.45155	high
TCGA-28-1747	0.210959	1	1.33776	3.06945	0.17325	0.179643	0.442222	low
TCGA-06-0184	5.82466	1	1.51258	1.95601	0.604049	0.287066	1.08318	low
TCGA-32-1970	1.28219	1	2.05322	2.98399	0.761469	0.259478	0.929968	low
TCGA-12-3652	2.90959	1	1.25939	2.73685	0.84939	0.122169	0.285732	low
TCGA-06-0190	0.868493	1	1.47308	1.4187	0.451329	0.540839	2.23288	high
TCGA-19-2629	2.01918	1	1.46516	2.54081	0.217118	0.153834	0.760423	low
TCGA-27-1837	1.16986	1	1.62708	2.89531	0.790819	0.139026	0.462344	low
TCGA-06-0878	0.59726	0	1.89202	2.89664	0.616836	0.378873	0.984522	low
TCGA-76-4931	0.764384	1	1.74029	3.01507	0.93155	0.249247	0.495972	low
TCGA-06-0156	0.487671	1	2.13221	2.23153	0.990331	0.750944	2.5229	high
TCGA-28-5216	1.13699	0	1.1755	2.41077	0.695233	0.23176	0.407752	low
TCGA-02-0055	0.208219	1	1.46044	0.868542	0.398197	0.683125	4.02275	high
TCGA-32-2615	1.32877	1	1.57112	2.24177	0.553387	0.453023	1.15257	high
TCGA-06-0174	0.268493	1	1.79713	2.23169	1.01672	0.165889	0.859075	low
TCGA-06-5856	0.312329	1	1.65776	2.2923	0.0822332	0.291027	1.55458	high
TCGA-06-0644	1.05205	1	1.79885	1.97817	0.593797	0.676086	2.37966	high
TCGA-27-1834	3.37808	1	2.07252	3.53731	0.368108	0.249495	0.835318	low
TCGA-06-0132	2.11233	1	1.49012	1.95572	0.343076	0.443996	1.49242	high
TCGA-06-5417	0.424658	0	1.46869	2.76224	1.80633	0.0610974	0.171088	low
TCGA-28-2509	0.39726	0	2.1885	2.52578	0.72172	0.252347	1.66366	high
TCGA-06-0210	0.616438	1	1.90725	2.50327	1.08656	0.661825	1.24677	high
TCGA-12-0616	1.2274	1	1.39868	2.14853	0.763778	0.0728724	0.566426	low
TCGA-76-4929	0.30411	1	2.70574	2.49811	0.418489	0.457385	5.62547	high
TCGA-14-0789	0.936986	1	1.36377	2.40437	0.822383	0.603132	0.700282	low
TCGA-28-5213	0.816438	0	1.80468	2.19689	0.756958	0.223176	1.15406	high
TCGA-06-2569	0.0356164	0	1.33716	0.348319	1.45591	0.0319129	1.18396	high
TCGA-26-1442	2.61096	0	1.56275	3.28706	0.728612	0.130717	0.322405	low
TCGA-06-2561	1.47123	1	1.72657	2.77606	0.0985148	0.371589	1.25847	high
TCGA-06-0749	0.224658	1	1.83814	1.99846	0.258918	0.226813	2.0921	high
TCGA-76-4928	0.257534	1	1.53652	2.1187	0.430693	0.463361	1.33939	high
TCGA-06-0152	1.0274	1	1.66848	2.48746	0.756141	0.803922	1.31429	high
TCGA-19-2620	0.405479	1	1.80037	2.93969	0.49276	0.190346	0.764022	low
TCGA-76-4925	0.4	1	2.61266	2.8776	1.62496	0.239413	1.15803	high
TCGA-14-1034	1.32877	1	2.57535	2.96794	0.700008	0.386253	2.41286	high
TCGA-27-2519	1.50685	1	2.31785	1.74373	0.617968	0.937032	7.75623	high
TCGA-06-0221	1.65205	1	1.60882	1.87162	1.28059	0.098604	0.657918	low
TCGA-06-5858	0.512329	0	2.31491	2.44431	0.993316	0.15191	1.57132	high
TCGA-16-0846	0.326027	1	1.55271	2.1971	0.429795	0.0511162	0.869294	low
TCGA-06-0157	0.265753	1	2.07136	2.71371	0.774769	0.364368	1.29114	high
TCGA-41-4097	0.0164384	1	1.36799	2.37371	0.127103	0.594999	1.22926	high
TCGA-28-5207	0.939726	1	1.96459	2.9828	0.426789	0.192951	0.993606	low
TCGA-14-0871	2.41096	1	1.85998	0.895148	0.828799	0	2.64101	high
TCGA-12-3653	1.21096	1	1.74391	3.05294	0.977479	0.138428	0.419996	low
TCGA-06-0238	1.10959	1	2.03727	2.95805	1.17862	0.244044	0.660393	low
TCGA-06-2558	1.0411	1	1.93984	2.17308	1.32909	0.321995	1.01188	low
TCGA-06-5413	0.734247	0	1.96707	2.5075	1.12312	0.304137	0.936032	low
TCGA-19-0957	1.82466	1	2.08469	2.22691	0.259299	0.483241	3.22183	high
TCGA-06-1804	1.13425	1	2.4321	2.37556	1.10704	0.137429	1.77974	high
TCGA-06-5416	0.558904	0	1.84761	2.8105	0.132093	0.0701457	1.06866	low
TCGA-26-5133	1.23836	0	1.58222	2.75914	0.551729	0.0328816	0.523355	low
TCGA-06-0130	1.07945	1	1.97924	0.46149	0.763776	0.9101	11.1343	high
TCGA-12-1597	1.84932	1	1.62124	1.93549	1.08121	0	0.677124	low
TCGA-27-2523	1.33973	1	2.76802	2.8086	1.85495	0.170432	1.20344	high
TCGA-06-0141	0.857534	1	1.62286	2.27916	0.529802	0.537583	1.33474	high
TCGA-28-5218	0.430137	1	2.47888	0.210449	0.267143	0.623174	31.6508	high
TCGA-19-1390	2.11507	1	1.77741	2.62379	0.57878	0.13092	0.834971	low

## Sheet: risk.test
id	futime	fustat	AC005229.3	SOX21-AS1	AL133523.1	AC004847.1	riskScore	risk
TCGA-41-2572	1.11233	1	1.68404	2.783	0.288731	0.106688	0.786271	low
TCGA-32-2634	1.89863	0	1.94777	2.35944	1.23603	0.206033	0.851331	low
TCGA-12-5299	0.268493	1	1.80536	2.17529	0.586975	0.345467	1.50777	high
TCGA-06-2562	1.04658	1	2.30443	2.16625	0.829027	0.60149	3.36261	high
TCGA-76-4927	1.46575	1	2.16198	2.42989	1.3902	0.338314	1.11373	low
TCGA-06-0158	0.90137	1	1.55372	2.25786	0.828373	0.299035	0.772756	low
TCGA-12-3650	0.912329	1	1.63564	2.39817	1.85747	0.0797105	0.284631	low
TCGA-41-3915	0.986301	1	1.96873	2.3516	0.863933	0.60929	1.73739	high
TCGA-06-0139	0.991781	1	1.58771	1.26868	0.293658	1.06682	5.56877	high
TCGA-06-2564	0.49589	0	2.15351	3.00386	0.696476	0.24568	1.10221	low
TCGA-06-0219	0.060274	1	1.6006	2.025	0.892175	0.0800073	0.766006	low
TCGA-06-0129	2.80548	1	1.54907	3.42457	1.84483	0.108467	0.116682	low
TCGA-19-2619	0.805479	0	2.15011	2.95239	0.876589	0.160476	0.914587	low
TCGA-06-5408	0.978082	1	1.89934	3.17348	1.01428	0.316553	0.55456	low
TCGA-12-0619	2.90959	1	1.90984	2.5397	1.04093	0.460471	1.03887	low
TCGA-06-5411	0.69589	1	1.80221	1.34721	1.22968	0.212175	1.52962	high
TCGA-32-2616	0.613699	1	2.49654	2.73379	0.567331	0.159406	2.29915	high
TCGA-41-2571	0.0712329	1	2.45605	1.44128	1.52854	0.121547	2.71391	high
TCGA-27-2524	0.632877	1	1.45639	1.6261	0.355121	0.164597	1.39143	high
TCGA-27-1830	0.421918	1	2.115	2.14153	0.413826	0.580012	3.50499	high
TCGA-32-2632	0.736986	1	3.10711	1.46775	0.857973	0.344523	14.51	high
TCGA-06-5418	0.227397	1	2.24466	2.53314	1.31604	0.268182	1.14979	low
TCGA-26-5135	0.739726	1	1.83001	1.79458	0.405739	0.357564	2.45155	high
TCGA-28-1747	0.210959	1	1.33776	3.06945	0.17325	0.179643	0.442222	low
TCGA-06-0184	5.82466	1	1.51258	1.95601	0.604049	0.287066	1.08318	low
TCGA-32-1970	1.28219	1	2.05322	2.98399	0.761469	0.259478	0.929968	low
TCGA-12-3652	2.90959	1	1.25939	2.73685	0.84939	0.122169	0.285732	low
TCGA-06-0190	0.868493	1	1.47308	1.4187	0.451329	0.540839	2.23288	high
TCGA-19-2629	2.01918	1	1.46516	2.54081	0.217118	0.153834	0.760423	low
TCGA-27-1837	1.16986	1	1.62708	2.89531	0.790819	0.139026	0.462344	low
TCGA-06-0878	0.59726	0	1.89202	2.89664	0.616836	0.378873	0.984522	low
TCGA-76-4931	0.764384	1	1.74029	3.01507	0.93155	0.249247	0.495972	low
TCGA-06-0156	0.487671	1	2.13221	2.23153	0.990331	0.750944	2.5229	high
TCGA-28-5216	1.13699	0	1.1755	2.41077	0.695233	0.23176	0.407752	low
TCGA-02-0055	0.208219	1	1.46044	0.868542	0.398197	0.683125	4.02275	high
TCGA-32-2615	1.32877	1	1.57112	2.24177	0.553387	0.453023	1.15257	high
TCGA-06-0174	0.268493	1	1.79713	2.23169	1.01672	0.165889	0.859075	low
TCGA-06-5856	0.312329	1	1.65776	2.2923	0.0822332	0.291027	1.55458	high
TCGA-06-0644	1.05205	1	1.79885	1.97817	0.593797	0.676086	2.37966	high
TCGA-27-1834	3.37808	1	2.07252	3.53731	0.368108	0.249495	0.835318	low
TCGA-06-0132	2.11233	1	1.49012	1.95572	0.343076	0.443996	1.49242	high
TCGA-06-5417	0.424658	0	1.46869	2.76224	1.80633	0.0610974	0.171088	low
TCGA-28-2509	0.39726	0	2.1885	2.52578	0.72172	0.252347	1.66366	high
TCGA-06-0210	0.616438	1	1.90725	2.50327	1.08656	0.661825	1.24677	high
TCGA-12-0616	1.2274	1	1.39868	2.14853	0.763778	0.0728724	0.566426	low
TCGA-76-4929	0.30411	1	2.70574	2.49811	0.418489	0.457385	5.62547	high
TCGA-14-0789	0.936986	1	1.36377	2.40437	0.822383	0.603132	0.700282	low
TCGA-28-5213	0.816438	0	1.80468	2.19689	0.756958	0.223176	1.15406	high
TCGA-06-2569	0.0356164	0	1.33716	0.348319	1.45591	0.0319129	1.18396	high
TCGA-26-1442	2.61096	0	1.56275	3.28706	0.728612	0.130717	0.322405	low
TCGA-06-2561	1.47123	1	1.72657	2.77606	0.0985148	0.371589	1.25847	high
TCGA-06-0749	0.224658	1	1.83814	1.99846	0.258918	0.226813	2.0921	high
TCGA-76-4928	0.257534	1	1.53652	2.1187	0.430693	0.463361	1.33939	high
TCGA-06-0152	1.0274	1	1.66848	2.48746	0.756141	0.803922	1.31429	high
TCGA-19-2620	0.405479	1	1.80037	2.93969	0.49276	0.190346	0.764022	low
TCGA-76-4925	0.4	1	2.61266	2.8776	1.62496	0.239413	1.15803	high
TCGA-14-1034	1.32877	1	2.57535	2.96794	0.700008	0.386253	2.41286	high
TCGA-27-2519	1.50685	1	2.31785	1.74373	0.617968	0.937032	7.75623	high
TCGA-06-0221	1.65205	1	1.60882	1.87162	1.28059	0.098604	0.657918	low
TCGA-06-5858	0.512329	0	2.31491	2.44431	0.993316	0.15191	1.57132	high
TCGA-16-0846	0.326027	1	1.55271	2.1971	0.429795	0.0511162	0.869294	low
TCGA-06-0157	0.265753	1	2.07136	2.71371	0.774769	0.364368	1.29114	high
TCGA-41-4097	0.0164384	1	1.36799	2.37371	0.127103	0.594999	1.22926	high
TCGA-28-5207	0.939726	1	1.96459	2.9828	0.426789	0.192951	0.993606	low
TCGA-14-0871	2.41096	1	1.85998	0.895148	0.828799	0	2.64101	high
TCGA-12-3653	1.21096	1	1.74391	3.05294	0.977479	0.138428	0.419996	low
TCGA-06-0238	1.10959	1	2.03727	2.95805	1.17862	0.244044	0.660393	low
TCGA-06-2558	1.0411	1	1.93984	2.17308	1.32909	0.321995	1.01188	low
TCGA-06-5413	0.734247	0	1.96707	2.5075	1.12312	0.304137	0.936032	low
TCGA-19-0957	1.82466	1	2.08469	2.22691	0.259299	0.483241	3.22183	high
TCGA-06-1804	1.13425	1	2.4321	2.37556	1.10704	0.137429	1.77974	high
TCGA-06-5416	0.558904	0	1.84761	2.8105	0.132093	0.0701457	1.06866	low
TCGA-26-5133	1.23836	0	1.58222	2.75914	0.551729	0.0328816	0.523355	low
TCGA-06-0130	1.07945	1	1.97924	0.46149	0.763776	0.9101	11.1343	high
TCGA-12-1597	1.84932	1	1.62124	1.93549	1.08121	0	0.677124	low
TCGA-27-2523	1.33973	1	2.76802	2.8086	1.85495	0.170432	1.20344	high
TCGA-06-0141	0.857534	1	1.62286	2.27916	0.529802	0.537583	1.33474	high
TCGA-28-5218	0.430137	1	2.47888	0.210449	0.267143	0.623174	31.6508	high
TCGA-19-1390	2.11507	1	1.77741	2.62379	0.57878	0.13092	0.834971	low

## Sheet: risk.train
id	futime	fustat	AC005229.3	SOX21-AS1	AL133523.1	AC004847.1	riskScore	risk
TCGA-06-0747	0.224658	1	1.76559	2.88918	1.19869	0.184682	0.43381	low
TCGA-26-5134	0.457534	0	1.69938	2.51791	0.859256	0.358416	0.808488	low
TCGA-32-1980	0.0986301	1	1.55251	1.95714	0.625217	0.415827	1.27783	high
TCGA-06-2559	0.410959	1	1.93093	2.90854	0.582248	0.577333	1.28401	high
TCGA-19-2624	0.0136986	1	1.98037	2.20354	0.902608	0.304865	1.43749	high
TCGA-12-0821	0.884932	1	2.28603	2.60087	0.853198	0.579465	2.23965	high
TCGA-06-0125	3.96712	1	1.67117	2.90226	0.940671	0.492819	0.613498	low
TCGA-19-2625	0.339726	1	2.0506	2.08883	1.26455	0.401265	1.44408	high
TCGA-32-5222	1.60274	1	1.33906	2.18834	1.05126	0.0954918	0.410954	low
TCGA-06-0743	2.2	1	1.58759	2.77711	0.603783	0.490641	0.77518	low
TCGA-15-0742	1.14795	1	2.41383	2.12735	1.24221	0.145925	1.90857	high
TCGA-28-1753	0.10137	0	1.28722	2.39672	0.863898	0.33385	0.470413	low
TCGA-06-0645	0.479452	1	1.45703	2.373	0.759501	0.809687	1.05458	low
TCGA-08-0386	1.50137	1	2.8496	3.36845	1.43121	0.0764545	1.11378	low
TCGA-14-0736	1.26027	1	1.79882	1.96608	0.537119	0.370705	1.87248	high
TCGA-14-1823	1.48767	1	2.07296	2.31573	0.573151	0.207755	1.77702	high
TCGA-02-0047	1.2274	1	1.49204	2.40786	1.1834	0.256124	0.456976	low
TCGA-19-4065	0.586301	0	1.57491	1.80505	0.267796	0.418831	1.96922	high
TCGA-14-1825	0.635616	1	1.24702	2.87612	1.56289	0.104642	0.142131	low
TCGA-06-0171	1.09315	1	1.50884	2.49598	0.414428	1.5466	2.74341	high
TCGA-06-5414	0.747945	0	1.73153	2.76525	0.653254	0.434777	0.882679	low
TCGA-06-0744	3.90685	1	1.86266	2.59287	1.50047	0.226193	0.519395	low
TCGA-15-1444	4.21096	1	1.49335	3.06856	0.878629	0.0765198	0.291559	low
TCGA-06-2565	1.3863	1	1.54109	3.49013	1.25256	0.30974	0.210595	low
TCGA-76-4932	3.99452	1	1.56476	2.50941	1.00679	0.206985	0.514344	low
TCGA-14-0781	0.0794521	1	1.60766	1.92019	0.4946	0.546358	1.79015	high
TCGA-19-5960	1.24658	1	2.48363	3.45987	0.226991	0.426876	2.15517	high
TCGA-06-0211	0.986301	1	1.61052	2.67833	0.829454	0.6498	0.846826	low
TCGA-06-0745	0.654795	1	2.74189	2.49378	0.895203	0.640169	4.89924	high
TCGA-14-1402	2.67123	1	1.49417	2.75068	0.793885	0.117331	0.415564	low
TCGA-76-4926	0.378082	1	2.14397	2.62672	0.341603	0.139868	1.73648	high
TCGA-06-0750	0.0767123	1	1.87672	2.47502	0.463537	0.669648	1.9921	high
TCGA-06-0649	0.175342	1	1.82969	2.94043	0.374413	0.585352	1.27727	high
TCGA-02-2486	1.69315	1	2.12815	2.4879	0.584111	0.505792	2.22474	high
TCGA-06-5412	0.378082	1	2.30899	1.47649	1.14726	0.585956	4.46252	high
TCGA-12-5295	1.24384	1	1.90877	1.29224	0.618994	0.0377558	2.54097	high
TCGA-27-1831	1.38356	1	1.86889	2.48888	1.81405	0.124558	0.404157	low
TCGA-12-0618	1.08219	1	2.36039	2.67915	1.06354	0.216403	1.40933	high
TCGA-28-5208	1.49041	1	1.62205	2.60912	1.05332	0.27136	0.531299	low
TCGA-28-5215	0.917808	1	1.57608	2.55353	0.646542	0.268758	0.709405	low
TCGA-14-0790	1.14795	1	1.23413	2.66709	0.799639	0.111273	0.298987	low
TCGA-06-2567	0.364384	1	2.38173	2.23144	1.26733	0.15278	1.65653	high
TCGA-06-0882	1.73151	1	1.83048	2.88993	0.786583	0.472158	0.866185	low
TCGA-27-1832	0.821918	1	2.22783	2.22778	0.537022	0.832787	4.48369	high
TCGA-14-2554	1.45753	1	1.95541	2.70378	0.553456	0.301998	1.22641	high
TCGA-16-1045	2.41918	1	1.21726	2.42624	0	0.493881	0.945942	low
TCGA-14-0787	0.186301	1	2.59724	2.12349	0.588466	0.431828	5.48942	high
TCGA-06-5410	0.29589	1	1.5995	1.34227	0.401647	1.04664	4.82517	high
TCGA-26-5136	1.58082	1	2.20831	2.44502	0.894402	0.502352	2.02814	high
TCGA-41-5651	1.26027	1	2.23084	2.9733	0.607405	0.107987	1.18825	high
TCGA-19-1389	0.386301	1	1.8114	0.749455	0.504271	0.734933	7.17626	high
TCGA-26-5132	0.783562	0	2.6084	2.54802	0.59277	0.206673	3.21692	high
TCGA-06-0646	0.479452	1	1.89239	2.64086	0.335709	0.897023	2.46075	high
TCGA-27-1835	1.77534	1	1.7641	2.19358	0.999911	0.248072	0.92404	low
TCGA-06-2557	0.090411	1	1.75608	2.46481	0.365282	0.48466	1.51847	high
TCGA-26-5139	0.131507	0	1.79077	2.92219	0.793635	0.453714	0.778263	low
TCGA-27-2526	0.238356	1	2.38699	2.64016	0.61008	0.0325124	1.80172	high
TCGA-28-5209	1.21096	0	1.52303	2.98718	0.700471	0.259228	0.44428	low
TCGA-14-0817	0.449315	1	1.789	2.11434	0.255967	0.12389	1.61381	high
TCGA-32-4213	1.65479	0	1.80477	2.02976	1.3574	0.345497	0.927446	low
TCGA-06-5859	0.380822	0	2.33011	3.02302	0.346937	0.0533481	1.53773	high
TCGA-06-2563	2.55342	0	1.55582	3.1107	1.29043	0.170219	0.24581	low
TCGA-06-0686	1.18356	1	2.16246	2.34997	0.834005	0.1834	1.57515	high
TCGA-06-0138	2.01918	1	1.90027	2.21632	0.625617	0.388414	1.699	high
TCGA-32-1982	0.389041	1	1.76417	2.54298	0.668547	0.184134	0.855966	low
TCGA-02-2483	1.27671	0	1.94661	2.69256	1.30524	0.222335	0.630743	low
TCGA-14-1829	0.59726	0	1.22401	2.65706	0.533357	0.0726543	0.351823	low
TCGA-28-2513	0.608219	0	1.86264	2.35512	0.814156	0.466836	1.3429	high
TCGA-27-2521	1.39726	1	1.9075	3.11014	1.8521	0.0722798	0.243253	low
TCGA-02-2485	1.28767	0	1.36913	2.77575	0.971985	0.249448	0.334863	low
TCGA-19-1787	1.05479	1	2.641	1.77617	0.937549	0.123235	4.35411	high
TCGA-27-2528	1.31507	1	1.48265	2.74589	0.693738	0.089729	0.431685	low
TCGA-06-0187	2.26849	1	1.27129	2.70691	0.693888	0.160504	0.348503	low
TCGA-06-0178	7.34521	1	1.15276	2.38415	1.53512	0.0374546	0.173928	low
TCGA-28-5220	1.06301	1	2.015	2.80884	0.0940064	0.0817629	1.42728	high
TCGA-28-2514	0.438356	0	1.17799	3.40907	1.20676	0.282487	0.132445	low
TCGA-28-5204	1.24384	1	2.03763	2.51781	1.16604	0.212583	0.912892	low
TCGA-06-0168	1.63836	1	1.81898	1.96678	1.15996	0.424515	1.25124	high
TCGA-06-2570	2.62466	0	1.5307	3.39971	1.62804	0.346672	0.172229	low
TCGA-32-2638	2.09863	1	1.51225	2.98336	0.48216	0.591601	0.714945	low
