# Supplementary material for: Construction of m6A-Related lncRNA Prognostic Signature Model and Immunomodulatory Effect in Glioblastoma Multiforme
Source: Front Oncol. 2022 Jun 2;12:920926. doi: 10.3389/fonc.2022.920926 (PMC9201336; doi:10.3389/fonc.2022.920926)
Supplement: Supplementary file 7 [file Table_4.xlsx]

## Sheet: riskDiff
gene	lowMean	highMean	logFC	pValue	fdr
GRID2	2.45443	1.18864	-1.04608	0.00172968	0.0119844
VNN2	1.12343	2.26036	1.00864	0.00271086	0.0162116
NXPH1	10.119	4.99817	-1.0176	1.47912e-07	2.43755e-05
IGHG4	0.903564	10.5433	3.54455	0.000703981	0.00645432
CLDN23	0.71034	1.60073	1.17215	5.75589e-06	0.000263859
MGST1	8.0238	17.1011	1.09173	1.27294e-07	2.23952e-05
IGKV1-5	3.1398	8.98553	1.51693	0.00011081	0.00184954
OR2I1P	0.870616	1.82207	1.06547	0.00223326	0.0143156
BICC1	0.726329	1.65585	1.18888	1.70096e-05	0.000527257
TIMP1	214.782	459.536	1.09731	0.000141889	0.00217324
JCHAIN	2.3596	12.105	2.35898	0.000828061	0.00718701
IGLV2-11	1.15156	4.70574	2.03083	0.00139581	0.0102958
TREM1	2.13905	6.1286	1.51859	9.49467e-06	0.00036789
KCNN4	0.959273	2.5407	1.40521	6.45077e-06	0.000284686
IL2RA	1.16338	3.14025	1.43256	0.000177022	0.00254939
LILRA5	0.62427	1.62814	1.38298	0.000242074	0.00311419
SFN	0.717556	1.60101	1.15781	0.000560521	0.00556206
STEAP2	0.696684	1.50148	1.10781	5.71862e-08	1.32948e-05
HK3	1.81723	3.73208	1.03824	3.71721e-07	4.60899e-05
IGLV8-61	0.295592	2.97755	3.33245	0.000540473	0.00543773
TNFSF4	0.782723	1.67644	1.09882	2.28084e-05	0.000646933
IGKC	8.92514	29.008	1.7005	0.00084886	0.00728497
FAM183A	2.12007	4.72945	1.15756	0.00395625	0.0212398
OLIG2	62.0501	30.7524	-1.01273	2.27997e-08	8.51388e-06
NCAN	93.1955	46.3053	-1.00908	3.95531e-08	1.07084e-05
H1-9P	1.80269	0.800538	-1.17111	3.68878e-06	0.000202625
IGHV5-51	0.879903	3.54097	2.00873	2.26276e-05	0.000646933
SEZ6L	19.5094	9.42919	-1.04896	6.37319e-07	6.2858e-05
IGHV4-59	0.739861	1.98765	1.42573	0.000774418	0.00689142
GCNT1	0.673439	1.67815	1.31725	1.07846e-05	0.000394394
IGHV3-21	0.632411	2.33418	1.88399	3.67242e-05	0.00087195
COL8A1	2.32969	6.58457	1.49895	0.000149998	0.00227072
IGLV2-23	2.04181	4.32558	1.08305	0.00440639	0.0230529
COL1A2	27.7485	103.501	1.89917	0.00972744	0.0390026
S100A12	0.816408	2.07046	1.34259	0.00520918	0.0258355
TRBC2	1.2973	2.78446	1.10188	0.000121665	0.00196765
IGHV4-39	1.75672	3.83399	1.12596	0.00292663	0.0171321
IGHV3-23	1.36476	5.38383	1.97999	3.74522e-05	0.000880127
IGHA2	0.798687	6.10979	2.93542	3.23527e-05	0.000805396
FERMT1	6.62545	2.87001	-1.20696	0.00667112	0.030357
RIBC1	1.26682	2.61728	1.04685	0.0060092	0.028325
S100A4	24.2735	48.8811	1.0099	5.13299e-06	0.000247505
IGLV1-51	1.73877	7.61283	2.13037	0.00370433	0.0202635
ZNF713	4.33291	1.8224	-1.2495	0.00306781	0.0177119
SIX6	1.58967	0.549797	-1.53175	0.00309422	0.0178553
IGKV1-9	0.678321	3.18702	2.23217	3.1545e-05	0.000798997
METTL27	0.860372	1.73065	1.00828	2.61885e-08	8.65075e-06
NNMT	28.6609	58.6409	1.03282	0.00653372	0.0299938
AL049871.1	1.77541	0.819748	-1.1149	0.00125483	0.009487
CCL20	1.27016	3.12889	1.30064	0.00897698	0.0369963
IGLV3-1	0.678643	2.9514	2.12067	0.001647	0.0115817
SLAMF8	2.74336	5.5737	1.02269	1.08146e-06	8.58509e-05
CXCL6	0.347675	1.87273	2.42933	0.000124953	0.00200127
MARCO	2.07677	6.66545	1.68236	9.96008e-06	0.000378048
EGFR	184.761	80.3498	-1.20129	0.000248682	0.00317411
HPD	1.19146	2.53125	1.08712	0.00934549	0.0379859
AQP9	1.56205	4.41152	1.49784	7.4627e-06	0.000309417
CXCL1	1.52964	4.23856	1.47039	0.0110666	0.042601
HSD11B1	1.56252	3.18286	1.02645	0.00770794	0.0335169
PCOLCE	13.2687	41.8182	1.65611	0.00639886	0.0295624
COL1A1	33.9125	98.1759	1.53355	0.00203637	0.0134032
S100A9	56.5751	129.852	1.19863	2.50009e-05	0.000692526
SBSPON	0.83863	2.88657	1.78325	0.000807735	0.0070482
PELATON	0.790257	1.77212	1.16508	1.65458e-07	2.65938e-05
IGHV1-18	0.739071	3.9719	2.42604	0.00114286	0.00886703
PDZK1IP1	0.737695	2.22734	1.59423	1.02624e-06	8.45606e-05
HLX	1.24504	2.64725	1.0883	0.00862151	0.0360101
SLC47A2	1.70384	3.68233	1.11183	0.000807735	0.0070482
P4HA2	2.03909	4.19142	1.03952	8.88571e-08	1.80755e-05
OLFML2B	8.91666	18.0582	1.01808	0.000137991	0.00214124
LUZP2	4.81424	2.23479	-1.10717	0.000134194	0.0021049
TMEM132B	4.46502	2.10328	-1.08602	1.11558e-07	2.13585e-05
CXCL5	1.25992	5.25531	2.06044	0.00253256	0.0154796
IGHV3-33	0.465686	2.53836	2.44647	4.80839e-05	0.00106621
SERTAD4-AS1	0.850502	2.03003	1.25511	6.14366e-06	0.000276762
APCDD1L	0.524389	1.53414	1.54872	0.0129378	0.0479069
MMP7	2.48536	6.84804	1.46224	9.43215e-05	0.00165942
IGKV4-1	2.95238	12.6522	2.09944	0.00018401	0.00261246
IL1R2	0.736607	1.65071	1.16412	0.00646597	0.0297563
ROPN1L	0.568631	1.48846	1.38825	0.00844853	0.0356536
IGKV1-27	0.555261	2.94318	2.40614	0.00059365	0.00578931
IGFBP6	5.36906	19.6983	1.87533	4.88627e-06	0.000239497
CSTA	1.99325	4.05896	1.02599	9.90939e-07	8.37729e-05
FAP	0.549951	1.71646	1.64206	0.000123385	0.0019856
CHST8	6.52177	3.03346	-1.1043	0.00118137	0.00907928
TIMP4	87.1434	43.3689	-1.00673	3.17474e-06	0.00018128
SSC5D	0.806363	1.85952	1.20543	0.00262033	0.0158744
RHCE	0.696745	1.54539	1.14927	9.77126e-08	1.92745e-05
IBSP	7.99192	17.5714	1.13662	0.00203637	0.0134032
FAM20A	1.74003	4.17026	1.26102	6.48802e-05	0.00128762
IGHV3-11	0.607706	1.58794	1.38571	0.00469967	0.0240821
ADAMTS14	1.15356	2.68028	1.21629	0.00313714	0.0179922
IQCA1	0.626134	1.7558	1.48759	0.000208576	0.00281103
F13A1	14.2983	45.4762	1.66927	0.000329069	0.00384574
VAT1L	5.44205	11.7915	1.11553	0.00417794	0.0221649
SOX6	3.5121	1.74808	-1.00656	8.86119e-09	6.01052e-06
MRC1	1.87073	4.92356	1.3961	0.00862151	0.0360101
IGLV3-19	1.43068	5.60298	1.96949	0.00139666	0.0102962
LOXL4	0.591979	2.13186	1.8485	5.30404e-06	0.000251103
IGKV1-16	0.44693	1.64126	1.87668	3.08193e-05	0.000786738
AL031673.1	0.7005	1.42097	1.02042	4.21941e-07	4.90469e-05
PNMT	0.746286	1.73243	1.215	0.00811186	0.034637
PI16	20.2788	9.66724	-1.0688	0.00159282	0.0112885
IL6	1.31575	3.84917	1.54866	0.00354462	0.0196791
S100A8	13.9816	35.023	1.32477	9.49467e-06	0.00036789
IGHG2	2.53009	15.6033	2.62458	0.000768467	0.00684314
IGKV1-6	0.33682	5.88546	4.1271	0.000301885	0.00363912
IGHV4-34	0.444125	1.65609	1.89874	0.00011988	0.00195234
IGLV5-45	0.181938	1.9511	3.42277	0.00156613	0.0111723
IGLV6-57	0.407753	1.95967	2.26485	0.00716214	0.0318818
DKK1	1.30871	7.87486	2.58911	0.000169866	0.00247647
GJB2	3.20798	9.46713	1.56126	0.00395625	0.0212398
C9orf24	1.88563	5.01799	1.41207	5.5254e-05	0.00116024
IGLV10-54	0.14823	3.73441	4.65497	0.00210745	0.0137306
IGKV3-20	4.47021	17.7435	1.98888	0.00582176	0.0277667
HES5	5.23448	2.54645	-1.03956	0.000104182	0.00178232
PODNL1	0.810556	2.2627	1.48106	0.000474391	0.00495277
LIMS2	9.14044	3.79459	-1.26832	0.00802959	0.034376
AC061992.2	0.73914	1.52888	1.04856	1.75514e-06	0.000117181
MROCKI	5.18797	2.36476	-1.13347	6.55636e-06	0.000285476
IGLV2-14	2.01584	9.37116	2.21684	0.0055688	0.0270242
AL118505.1	2.05979	0.783295	-1.39487	0.00223328	0.0143156
STEAP1	2.32877	5.38991	1.2107	0.000192191	0.00267322
TFPI2	0.812903	3.78113	2.21766	0.000628453	0.00600281
CCL2	28.0432	64.1186	1.19309	1.47817e-05	0.000488434
ACSBG1	5.12861	2.41298	-1.08775	1.02624e-06	8.45606e-05
F2RL2	0.852644	2.0736	1.28213	0.0055817	0.0270242
LILRB2	1.16981	2.50061	1.09601	1.06146e-05	0.00039259
DOK2	1.11214	2.28535	1.03908	5.21784e-06	0.000248832
CCL18	5.59578	17.2506	1.62424	0.000601167	0.00584074
RNASE1	68.1019	155.356	1.18981	0.00794807	0.0342182
ELN-AS1	0.966917	2.03249	1.07179	1.94469e-08	7.82648e-06
MFAP4	19.5798	41.2105	1.07365	0.00350568	0.0195462
IGLV3-25	1.05441	4.26176	2.01502	0.00150977	0.0108776
TNR	13.4877	6.51056	-1.0508	0.00010127	0.00174858
COL6A3	2.10537	13.1323	2.64098	0.00112549	0.00876887
IGHV3-15	0.492756	2.80403	2.50856	0.00910744	0.0373683
GRIA4	7.99607	3.81676	-1.06694	2.31028e-07	3.26929e-05
IGKV3-15	0.843628	4.01005	2.24894	0.00991921	0.0394851
CXCL13	0.885693	8.5815	3.27635	0.00688194	0.0310028
FGFR3	36.4319	17.7387	-1.0383	0.010023	0.0397469
TGFBI	21.5361	50.469	1.22864	0.000214323	0.00285304
UBXN10	0.73256	1.50801	1.04163	0.00213274	0.0138072
HGF	0.887491	2.05895	1.2141	3.23544e-05	0.000805396
FZD1	4.40118	8.89517	1.01513	9.43215e-05	0.00165942
C7orf57	1.2376	3.49928	1.49951	7.07793e-05	0.00135511
PTGES	1.9432	4.68691	1.2702	0.0135777	0.0496123
SERPINE1	47.8282	115.435	1.27114	0.000273169	0.0033806
HAMP	4.40293	9.17435	1.05914	0.000337878	0.00390661
SDC1	4.853	11.9776	1.30339	0.00023563	0.00305241
RERG	0.675248	1.51222	1.16318	0.00633238	0.0293385
STC1	2.64897	6.53403	1.30254	0.000169866	0.00247647
IGHG1	5.16853	14.3827	1.47651	0.0010852	0.00854699
IGLC3	3.28341	10.1268	1.62491	0.00146598	0.0106506
TPBG	0.864125	2.61935	1.5999	0.0037453	0.0204188
CCL7	0.332136	1.68792	2.3454	4.89332e-06	0.000239497
PI3	22.1696	50.2213	1.17972	0.00253256	0.0154796
COL14A1	1.93702	3.92048	1.01719	0.00724709	0.0321027
CFAP73	0.791529	1.99108	1.33084	0.00310229	0.0178553
POPDC3	0.953365	2.02125	1.08415	0.00455616	0.0235571
LNX1	3.68861	1.73547	-1.08776	0.00213274	0.0138072
RARRES1	2.17403	12.2346	2.49252	5.05904e-05	0.0010959
IGHM	1.64796	6.28688	1.93166	7.07793e-05	0.00135511
LINC00643	1.63414	0.794924	-1.03965	0.00296643	0.0172488
HAPLN1	3.37123	1.62942	-1.04891	5.13408e-05	0.00110847
SULF1	3.55259	7.14118	1.00729	4.63015e-05	0.00103219
ANPEP	1.93145	5.41014	1.48598	0.011398	0.043606
RARRES2	18.4232	51.1669	1.47369	1.10801e-08	6.01052e-06
RGS4	2.73404	5.71636	1.06406	0.00274167	0.0163358
IGLC2	4.21084	15.5387	1.88369	0.00126997	0.00955742
IGHA1	6.69838	29.269	2.12749	0.001466	0.0106506
IGHG3	1.58822	6.97923	2.13566	0.00107206	0.00848462
SAA2	2.75003	7.14449	1.37738	0.00247556	0.0152529
IGKV3-11	1.20233	5.14889	2.09843	0.00770703	0.0335169
RNU6-1028P	1.4248	0.637222	-1.16089	0.00306784	0.0177119
FBLN1	7.99877	20.5733	1.36292	1.52976e-06	0.000107075
AC073365.1	4.22066	1.24414	-1.76232	0.00862146	0.0360101
EVA1A	0.668761	1.88819	1.49745	0.000189581	0.0026454
CYGB	1.37944	3.3406	1.27602	0.000299902	0.00361855
GPR17	23.8576	9.06987	-1.3953	0.00354462	0.0196791
FCGR2B	1.01729	2.87712	1.49989	2.67109e-08	8.65075e-06
IGHV3-30	0.884132	2.73074	1.62696	0.00485807	0.0246478
WDR38	1.55945	4.01479	1.36429	0.00794807	0.0342182
CYP1B1	2.71024	6.55066	1.27322	0.00256151	0.0156125
MYBPH	2.74271	7.00521	1.35283	0.00674079	0.0305885
C1orf189	0.472566	1.53314	1.6979	0.000405858	0.00447183
UBD	0.96974	2.40861	1.31253	0.00853463	0.035808
ETNK2	3.89752	10.8466	1.47662	6.48802e-05	0.00128762
IGLV1-44	1.0375	2.64178	1.34839	0.000179544	0.00257149
MMP1	0.601935	1.62248	1.43052	0.0113978	0.043606
