# Supplementary material for: Construction of m6A-Related lncRNA Prognostic Signature Model and Immunomodulatory Effect in Glioblastoma Multiforme
Source: Front Oncol. 2022 Jun 2;12:920926. doi: 10.3389/fonc.2022.920926 (PMC9201336; doi:10.3389/fonc.2022.920926)
Supplement: Supplementary file 8 [file Table_5.xlsx]

## Sheet: TMB
id	TMB
TCGA-06-0877	1.44737
TCGA-76-4926	1.21053
TCGA-76-6192	1
TCGA-28-2502	0.921053
TCGA-12-0828	1.21053
TCGA-06-2567	1.05263
TCGA-28-5218	0.473684
TCGA-28-5209	1.97368
TCGA-27-2524	0.815789
TCGA-28-6450	1.18421
TCGA-74-6577	0.868421
TCGA-14-1453	1.23684
TCGA-02-2486	1.31579
TCGA-27-2523	1.07895
TCGA-12-0618	0.868421
TCGA-06-2562	1.28947
TCGA-06-0151	0.447368
TCGA-14-1456	0.447368
TCGA-76-6657	1.18421
TCGA-27-2526	1
TCGA-02-2483	0.684211
TCGA-32-1982	1.52632
TCGA-12-3652	1.26316
TCGA-06-1800	1.39474
TCGA-14-0865	1.02632
TCGA-28-1746	1.26316
TCGA-06-0119	1.10526
TCGA-06-0166	0.868421
TCGA-19-2629	1.81579
TCGA-19-1387	1.55263
TCGA-12-0670	1.10526
TCGA-19-5958	0.894737
TCGA-06-2557	0.921053
TCGA-14-1829	0.921053
TCGA-27-2521	0.947368
TCGA-26-5132	0.894737
TCGA-06-0750	0.842105
TCGA-14-1451	0.578947
TCGA-06-5418	0.894737
TCGA-15-1446	0.947368
TCGA-12-0819	0.973684
TCGA-87-5896	1
TCGA-14-1795	4.31579
TCGA-12-0778	3.5
TCGA-06-0154	1.18421
TCGA-32-1970	1.57895
TCGA-14-0736	1.10526
TCGA-06-0219	0.894737
TCGA-06-6695	1.10526
TCGA-06-5856	0.973684
TCGA-06-1805	1.89474
TCGA-12-1598	1.21053
TCGA-06-0128	0.947368
TCGA-02-0047	1.21053
TCGA-76-6662	0.789474
TCGA-19-1791	1.07895
TCGA-12-1602	0.842105
TCGA-19-1787	13.7632
TCGA-14-1823	1
TCGA-27-2518	0.763158
TCGA-06-5859	1
TCGA-14-1395	1.10526
TCGA-06-0216	1.10526
TCGA-06-0213	1.26316
TCGA-19-2621	1.65789
TCGA-06-0648	1.23684
TCGA-41-2572	0.973684
TCGA-06-0214	1
TCGA-06-0241	1.10526
TCGA-06-0185	1.18421
TCGA-28-1751	1
TCGA-32-1991	0.710526
TCGA-12-1088	1.21053
TCGA-41-6646	1.21053
TCGA-27-1838	1.78947
TCGA-06-0169	1.02632
TCGA-76-6286	1.39474
TCGA-28-1749	0.763158
TCGA-32-2615	0.605263
TCGA-12-0691	1.13158
TCGA-14-1821	0.473684
TCGA-28-5204	0.921053
TCGA-76-6283	1.92105
TCGA-06-0141	0.105263
TCGA-28-2510	0.421053
TCGA-28-1753	0.921053
TCGA-4W-AA9T	1.07895
TCGA-4W-AA9R	1.42105
TCGA-19-2624	0.763158
TCGA-19-2623	1.63158
TCGA-06-0211	1.23684
TCGA-76-4929	1.10526
TCGA-12-0707	1.39474
TCGA-06-0745	1
TCGA-19-5947	0.552632
TCGA-41-5651	1.60526
TCGA-26-6173	0.631579
TCGA-32-4209	0.473684
TCGA-14-0813	1.68421
TCGA-28-5220	0.710526
TCGA-26-6174	1.97368
TCGA-06-2570	0.631579
TCGA-32-1979	1.44737
TCGA-06-0130	0.578947
TCGA-14-1037	1
TCGA-12-0657	1.05263
TCGA-06-0210	1.21053
TCGA-06-6389	0.657895
TCGA-76-6285	1.05263
TCGA-28-1755	1.23684
TCGA-06-0744	1.36842
TCGA-28-1760	2.73684
TCGA-32-2616	22.3684
TCGA-06-0140	1
TCGA-19-2625	1.18421
TCGA-19-1788	1.52632
TCGA-06-0743	1.89474
TCGA-14-1825	1.07895
TCGA-02-0003	1.02632
TCGA-RR-A6KC	0.947368
TCGA-12-0662	0.552632
TCGA-14-0789	1.36842
TCGA-19-4065	0.868421
TCGA-06-0184	1.02632
TCGA-76-4932	1.15789
TCGA-27-1832	0.605263
TCGA-76-6280	1
TCGA-14-1396	2.76316
TCGA-06-6699	1.10526
TCGA-02-2466	1.57895
TCGA-19-1390	2.15789
TCGA-32-2634	0.973684
TCGA-28-1750	0.710526
TCGA-14-3476	0.973684
TCGA-28-2513	1.5
TCGA-28-2514	1.05263
TCGA-27-1837	0.815789
TCGA-06-0145	1.78947
TCGA-12-3648	0.973684
TCGA-19-2620	1.28947
TCGA-19-0957	1.92105
TCGA-06-0155	1.31579
TCGA-41-3393	1.36842
TCGA-14-1794	2.26316
TCGA-06-1087	1.02632
TCGA-06-1806	0.421053
TCGA-14-1450	1.21053
TCGA-12-0688	0.921053
TCGA-06-6693	0.947368
TCGA-74-6581	0.842105
TCGA-12-0822	0.973684
TCGA-19-1790	1.71053
TCGA-74-6578	1.39474
TCGA-06-0881	0.0789474
TCGA-14-0786	0.657895
TCGA-06-0189	0.131579
TCGA-12-0827	0.447368
TCGA-06-6694	1.39474
TCGA-06-0878	0.815789
TCGA-06-1804	1.42105
TCGA-06-0122	1.55263
TCGA-14-0740	0.973684
TCGA-26-1442	0.657895
TCGA-06-0192	1.23684
TCGA-14-1455	1.26316
TCGA-12-1597	1.31579
TCGA-14-0866	3.65789
TCGA-14-0781	0.552632
TCGA-08-0386	0.0789474
TCGA-41-3915	0.684211
TCGA-12-1093	0.894737
TCGA-28-1745	0.710526
TCGA-16-0848	6.34211
TCGA-02-2485	1.23684
TCGA-32-1976	1.13158
TCGA-74-6584	0.736842
TCGA-19-5952	0.789474
TCGA-06-5417	1.10526
TCGA-76-4925	0.263158
TCGA-06-2558	1.39474
TCGA-06-0749	1.02632
TCGA-06-1801	1.94737
TCGA-16-1045	1.44737
TCGA-19-1388	1.57895
TCGA-06-5412	0.921053
TCGA-06-0129	1
TCGA-12-1599	0.631579
TCGA-06-6391	1.36842
TCGA-32-5222	1.31579
TCGA-19-2619	0.973684
TCGA-14-0817	1.42105
TCGA-06-0209	1.60526
TCGA-06-0644	1.13158
TCGA-14-0812	1.44737
TCGA-14-1034	1.65789
TCGA-14-4157	0.684211
TCGA-06-0747	1.65789
TCGA-26-1439	0.842105
TCGA-19-5959	1.73684
TCGA-14-1043	0.447368
TCGA-12-5299	0.684211
TCGA-19-4068	0.973684
TCGA-27-1831	1.18421
TCGA-16-0850	1.07895
TCGA-76-4931	0.947368
TCGA-14-2554	1.42105
TCGA-12-0656	0.921053
TCGA-06-0646	0.736842
TCGA-14-0871	1.10526
TCGA-12-0818	1.42105
TCGA-06-5408	0.815789
TCGA-32-4210	1.31579
TCGA-14-3477	0.842105
TCGA-28-2499	0.684211
TCGA-02-0055	1.18421
TCGA-06-A7TL	0.631579
TCGA-27-1836	0.947368
TCGA-06-0187	0.921053
TCGA-28-5208	1.31579
TCGA-06-0238	0.763158
TCGA-28-5219	0.973684
TCGA-12-0829	4.84211
TCGA-27-1833	1.21053
TCGA-76-4934	1.13158
TCGA-12-0619	1.23684
TCGA-27-1834	1.02632
TCGA-41-2575	1.26316
TCGA-32-2632	1.73684
TCGA-26-5135	1.05263
TCGA-41-3392	1.18421
TCGA-06-1084	1.10526
TCGA-06-A6S1	0.921053
TCGA-12-0616	0.710526
TCGA-76-4928	1.47368
TCGA-16-1048	1.26316
TCGA-19-1385	1.60526
TCGA-28-5216	0.868421
TCGA-06-6701	0.657895
TCGA-OX-A56R	0.868421
TCGA-14-0787	0.815789
TCGA-12-0826	0.868421
TCGA-26-A7UX	0.868421
TCGA-06-0168	0.842105
TCGA-12-3650	1.10526
TCGA-32-4719	1
TCGA-12-1089	1.39474
TCGA-32-1980	0.105263
TCGA-28-5213	1.05263
TCGA-06-5411	0.605263
TCGA-06-1802	4.21053
TCGA-27-2528	1.23684
TCGA-28-5214	0.631579
TCGA-14-1458	1.23684
TCGA-41-4097	0.631579
TCGA-06-6697	1.23684
TCGA-06-0939	1.23684
TCGA-19-5951	1.57895
TCGA-06-0649	1.57895
TCGA-06-0221	0.473684
TCGA-06-5416	294.763
TCGA-74-6575	1.52632
TCGA-19-A6J4	0.578947
TCGA-32-1977	1.36842
TCGA-06-A5U0	0.710526
TCGA-19-5956	150.158
TCGA-06-2565	1.02632
TCGA-06-0124	1.23684
TCGA-12-1092	0.868421
TCGA-06-0875	1.5
TCGA-32-2495	1.28947
TCGA-19-A60I	0.5
TCGA-19-5953	0.921053
TCGA-81-5910	0.815789
TCGA-06-0158	1
TCGA-14-0862	0.868421
TCGA-06-A7TK	1.21053
TCGA-06-0882	0.684211
TCGA-27-2519	0.868421
TCGA-06-5414	0.657895
TCGA-12-0821	1.18421
TCGA-19-2631	1.84211
TCGA-14-0867	1
TCGA-76-6660	1.65789
TCGA-06-5858	3.39474
TCGA-06-5413	1.02632
TCGA-28-5211	0.789474
TCGA-19-5954	1.68421
TCGA-12-1600	1.21053
TCGA-12-0773	0.684211
TCGA-06-0126	1.15789
TCGA-06-6698	0.605263
TCGA-28-1747	0.947368
TCGA-06-A5U1	1.21053
TCGA-32-2494	1.05263
TCGA-06-0195	1.55263
TCGA-76-6656	1.89474
TCGA-74-6573	0.736842
TCGA-RR-A6KA	1.02632
TCGA-76-6193	0.868421
TCGA-27-2527	1
TCGA-06-2564	1.21053
TCGA-06-0125	1.36842
TCGA-32-1986	0.947368
TCGA-12-3649	1.76316
TCGA-06-2563	1.52632
TCGA-19-A6J5	0.973684
TCGA-12-3653	0.605263
TCGA-76-6661	0.973684
TCGA-19-5955	1.10526
TCGA-12-0820	1.23684
TCGA-06-2566	1.60526
TCGA-12-5295	1.55263
TCGA-06-0876	1.31579
TCGA-76-4927	0.894737
TCGA-19-5960	0.921053
TCGA-28-2506	1.36842
TCGA-06-5415	1
TCGA-81-5911	0.684211
TCGA-12-0775	1.73684
TCGA-32-2491	1.34211
TCGA-02-0033	0.657895
TCGA-26-5133	0.552632
TCGA-06-0152	1.28947
TCGA-06-2561	0.842105
TCGA-06-0190	1.07895
TCGA-06-6388	0.815789
TCGA-06-6700	1.07895
TCGA-76-6191	1.21053
TCGA-19-1789	1.13158
TCGA-02-2470	1.13158
TCGA-06-0157	1.05263
TCGA-06-A6S0	1.21053
TCGA-28-2501	0.842105
TCGA-26-5134	1.10526
TCGA-76-6664	0.921053
TCGA-19-5950	1.21053
TCGA-28-5215	0.526316
TCGA-19-1386	1.18421
TCGA-16-0846	1.31579
TCGA-26-5136	0.868421
TCGA-06-0650	0.578947
TCGA-26-1799	0.894737
TCGA-12-3651	1.76316
TCGA-76-6663	1
TCGA-12-0615	1.31579
TCGA-06-5410	0.0526316
TCGA-32-4208	0.605263
TCGA-12-0692	1.18421
TCGA-06-0173	1.39474
TCGA-06-0137	1.34211
TCGA-26-5139	0.842105
TCGA-16-0849	0.657895
TCGA-19-1389	1.86842
TCGA-06-0174	1.44737
TCGA-14-1827	0.815789
TCGA-06-2559	1.05263
TCGA-06-0132	0.368421
TCGA-16-0861	1.13158
TCGA-19-1786	1.10526
TCGA-76-4935	0.921053
TCGA-RR-A6KB	0.842105
TCGA-27-1835	1.44737
TCGA-06-0142	0.0263158
TCGA-32-4213	1.10526
TCGA-14-0790	1.28947
TCGA-41-2573	0.710526
TCGA-12-3644	1.63158
TCGA-15-0742	1.55263
TCGA-16-1460	1.07895
TCGA-28-2509	1.13158
TCGA-06-0645	1.07895
TCGA-06-0171	0.947368
TCGA-32-2638	0.947368
TCGA-06-0879	1.07895
TCGA-06-6390	0.736842
TCGA-06-0188	1.05263
TCGA-28-5207	0.921053
TCGA-06-0237	0.631579
TCGA-06-2569	0.710526
TCGA-27-1830	0.789474
TCGA-41-2571	0.868421
TCGA-12-3646	1.36842
TCGA-32-4211	1.07895
TCGA-76-6282	0.894737
TCGA-28-1752	1.02632
TCGA-06-0686	1
TCGA-4W-AA9S	1.02632
TCGA-28-1757	2.02632
TCGA-12-5301	1.34211
