# Supplementary material for: Construction of m6A-Related lncRNA Prognostic Signature Model and Immunomodulatory Effect in Glioblastoma Multiforme
Source: Front Oncol. 2022 Jun 2;12:920926. doi: 10.3389/fonc.2022.920926 (PMC9201336; doi:10.3389/fonc.2022.920926)
Supplement: Supplementary file 9 [file Table_6.xlsx]

## Sheet: geneMut
Gene	Num
PTEN	115
TP53	111
TTN	80
EGFR	74
MUC16	51
FLG	42
NF1	39
ATRX	34
RYR2	34
SPTA1	33
PIK3CA	32
RB1	32
PIK3R1	30
PCLO	26
IDH1	25
PKHD1	24
MUC17	23
LRP2	21
HMCN1	21
COL6A3	21
USH2A	20
SYNE1	20
FLG2	19
CFAP47	19
HYDIN	18
DNAH5	18
AHNAK2	18
DNAH2	16
RIMS2	16
CNTNAP2	16
TCHH	16
DNAH11	16
RELN	16
OBSCN	15
DNAH8	15
HRNR	15
PIK3CG	15
DSP	14
GRIN2A	14
HSPG2	14
FRAS1	14
DOCK5	14
FAT2	14
RYR3	14
GABRA6	14
KIF2B	14
SLIT3	13
DNAH9	13
SCN9A	13
ADGRV1	13
APOB	13
TAF1L	13
STAG2	13
ADAMTS16	13
LAMA1	13
LZTR1	13
FBN2	13
PRDM9	13
WBSCR17	13
PTPRT	13
ANK1	13
KEL	13
SPAG17	12
SDK1	12
SAMD9	12
COL1A2	12
FCGBP	12
HCN1	12
LRP1B	12
MXRA5	12
XIRP2	12
PDGFRA	12
DNAH3	12
ARHGEF5	11
SACS	11
DPP10	11
VWF	11
CD163L1	11
SLC1A6	11
ADGRF5	11
CACNA1S	11
CDH9	11
MED12	11
ABCC9	11
MYH2	11
ADAM29	11
TG	11
LRP1	11
AHNAK	11
DMD	11
NOS1	11
NLRP5	11
MROH2B	11
CALN1	10
PIK3C2G	10
DNAH17	10
CDH18	10
NLRP3	10
PCDH11Y	10
DRD5	10
SCN10A	10
SLC5A7	10
FBN3	10
TPTE2	10
CABIN1	10
KDR	10
RNF17	10
PLCG2	10
PCDHA3	10
KPRP	10
TMEM132D	10
TSHZ2	10
FRMD7	10
FAM47A	10
ZAN	10
ATP10B	10
ZFP42	9
TMPRSS15	9
AFF2	9
CALCR	9
ASTL	9
GRM3	9
SYT16	9
ANK2	9
TRPV6	9
NLRP12	9
NAV2	9
CNTN4	9
KIF4B	9
SEMG1	9
RP1	9
EP400	9
TRIML1	9
AGAP4	9
PKD1L1	9
NEB	9
CHD5	9
LRRK1	9
ZNF208	9
DCC	9
SLC9A4	9
NLRP7	9
RFX6	9
TEX15	9
CSMD3	9
F5	9
ENPEP	9
CARD6	9
MACF1	9
CHD9	9
NPAP1	9
KMT2C	9
TENM1	9
OR5D13	9
PTPN11	9
COL14A1	9
ZDBF2	9
DYSF	9
SCN11A	9
FRMPD4	8
PEG3	8
CELSR3	8
SPEG	8
ADCY5	8
EPHA10	8
PALM2-AKAP2	8
MYH13	8
NUP210L	8
TENM3	8
PCDHB5	8
SPATA31A1	8
FAM47C	8
GRIP1	8
TRRAP	8
TLR6	8
DYNC1I1	8
ATP8B4	8
LRFN5	8
COL2A1	8
TPO	8
CUL1	8
DSG4	8
TUBA3C	8
ATM	8
MUC5B	8
TDRD6	8
ERG	8
UNC79	8
MGAM	8
DSG3	8
RERE	8
PCDHB7	8
TMEM2	8
DST	8
BCOR	8
PKD1L2	8
CADPS	8
PCDHA1	8
L1CAM	8
SCN7A	8
ELMO1	8
MYH4	8
NME8	8
CNTN6	8
AOC1	8
SEMA3C	8
ABCB4	8
ADCY1	8
KIAA1109	8
TRHDE	8
SLCO6A1	8
UBR4	8
COL12A1	8
DBH	8
ANO2	8
ST18	8
SLC9C1	8
ADAMTS12	8
ZNF804A	8
RB1CC1	8
EVPL	8
IL4R	8
OR5W2	8
CENPF	8
SPATA31A3	8
RGPD4	8
PLEKHG4B	8
GRM8	8
F8	8
KCNB2	8
LTBP2	8
COL11A2	8
SLC6A3	8
UGGT1	8
THSD7B	8
TRPM2	8
PRSS16	8
MAP3K19	8
ZNF99	8
FLT3	8
VPS13D	8
MYO3A	8
CACNA1D	8
FLNA	8
MYH11	8
NLRP4	8
MYH6	8
SIM1	8
XDH	8
DCAF12L2	8
OTOF	8
CHL1	8
MYH8	8
PCDH11X	8
ADGRG4	8
DUOX2	8
CD163	8
KSR2	8
VAV1	8
ITGAX	8
SLCO5A1	8
OTOA	8
MYO15A	8
PPP1R9A	7
PEX1	7
FANCM	7
SRRM2	7
COL24A1	7
CTTNBP2	7
PKDREJ	7
GCN1L1	7
EPPK1	7
DNAH7	7
MATK	7
POM121L12	7
CCDC132	7
MAGEC2	7
TBC1D32	7
PCDHA12	7
AXDND1	7
EPHA8	7
UGT2B4	7
CACNA1E	7
CFH	7
FGD5	7
GRIK3	7
LRRIQ1	7
ITGAD	7
WDR63	7
MYH1	7
LAMA3	7
CCDC60	7
UGT2A3	7
ABCB5	7
ARFGEF3	7
WDFY3	7
BRPF3	7
RAG1	7
PTPRS	7
TLR7	7
TRAPPC8	7
ANO4	7
MUC4	7
PAN3	7
PLEC	7
ARHGEF28	7
FER1L6	7
POTEE	7
CD209	7
CHGB	7
PTPRZ1	7
IMPG1	7
COL22A1	7
SCN5A	7
GLI1	7
N4BP2	7
AOX1	7
CIITA	7
WNT2	7
FAM71B	7
ZFHX3	7
TRPA1	7
KDM7A	7
MCOLN3	7
SALL4	7
MGAT4C	7
HERC2	7
ITSN1	7
EPB41L3	7
CUBN	7
UGT3A2	7
F13A1	7
DSCAML1	7
LRRK2	7
SMC1A	7
GABRB2	7
FOXR2	7
LAMA2	7
MYOCD	7
EPX	7
OR5D18	7
FAT4	7
HERC1	7
OR8K3	7
BMP5	7
AIM1	7
TFAP2D	7
PCDHGB3	7
COL11A1	7
KIAA1211L	7
MYO1B	7
PTPRH	7
NLRP2	7
CPS1	7
SSPO	7
TRIO	7
ADAMTS20	7
MAST4	7
PTPRN2	7
SYNE2	7
CHD8	7
NWD1	7
RIMBP2	7
PLCXD3	7
USP6	7
PCDHA8	7
ACAN	7
MKI67	7
PPEF2	7
C3orf67	7
ITIH5	7
TMPRSS6	7
ZFHX4	7
ECEL1	7
PIWIL1	7
KRTAP4-6	7
SLITRK6	7
SAMD9L	7
BCAR3	7
KIAA1551	7
CARD11	7
THSD4	7
CHD6	7
TLL1	7
RPL5	7
PPP1R3A	7
MRC1	6
ABCA4	6
RBBP6	6
TBC1D8	6
SLC12A5	6
OR8H3	6
GPR179	6
QKI	6
RPGRIP1L	6
KIT	6
BNC2	6
DOCK4	6
OR2W3	6
ZNF658	6
TLL2	6
SMC3	6
TRIM51	6
MACC1	6
CEP250	6
NRXN1	6
NEK10	6
ROBO1	6
PCDH7	6
MAP3K1	6
CYP4F22	6
ST14	6
IGSF10	6
OR52M1	6
GABRA1	6
OTOGL	6
KCNU1	6
PCNX	6
ZNF831	6
NR3C2	6
ZPBP	6
FGD6	6
TECTA	6
MSR1	6
TPTE	6
ALMS1	6
NTSR1	6
OR10A3	6
COL5A1	6
EEF1A1	6
SULF1	6
OR5K4	6
NALCN	6
HEATR5A	6
OR2T12	6
ITGAM	6
OR51G1	6
ACACB	6
HOOK1	6
ABCA5	6
SLC4A2	6
PCDHGB2	6
NOD1	6
PANX3	6
ADAMTS2	6
DIDO1	6
KCTD16	6
PCDHA7	6
LRBA	6
KCNH5	6
SIPA1L2	6
TCF12	6
KIAA1462	6
TLR2	6
MDN1	6
OR7G2	6
FBN1	6
RLTPR	6
TRPC7	6
NBEA	6
GRIA3	6
ULK2	6
NRK	6
PCDH19	6
GRIN2B	6
LYST	6
ZNF292	6
RYR1	6
TRIM71	6
UGT3A1	6
PTPN3	6
ACSM4	6
TEKT5	6
SLC27A2	6
IGFN1	6
ATR	6
VPS13B	6
UMOD	6
DOCK1	6
AADACL4	6
TRAT1	6
KALRN	6
ABCD2	6
ATP2B3	6
SLC22A2	6
CACNA1H	6
PLCL1	6
MAP3K12	6
CCDC158	6
BRAF	6
RAD51AP2	6
PCDHGA1	6
KIF16B	6
CACNA1B	6
ACRC	6
KCNH7	6
DUSP27	6
PDE4DIP	6
COL27A1	6
ZNF676	6
BMP3	6
SPAM1	6
LUM	6
ALS2CR11	6
ACACA	6
DIS3L2	6
CFTR	6
DOCK2	6
SIGLEC8	6
TRPC6	6
ERICH3	6
PCDHGA2	6
FILIP1	6
HECW1	6
MEGF8	6
UBASH3A	6
NTRK3	6
HEPHL1	6
COL6A5	6
TMEM200A	6
IGF2BP1	6
FNDC1	6
MLLT4	6
GABRG2	6
CEACAM5	6
UGT2A1	6
PRPF40B	6
FBLN2	6
PDE6B	6
SETD2	6
SCN1A	6
DNAH10	6
BIRC6	6
GLUD2	6
MUC5AC	6
HNF4A	6
STXBP5L	6
PDE1C	6
AKAP13	6
HELZ	6
MC3R	6
PCDHGB4	6
ITIH6	6
UMODL1	6
ZNF534	6
BRCA1	6
SYDE2	6
ZNF335	6
ADGRL4	6
HTR3A	6
TRPM6	6
LGSN	6
VCAN	6
GLI2	6
NOTCH2	6
AFM	6
ERN2	6
KCNQ5	6
ANO5	6
ROS1	6
NCAN	6
KANK1	6
SPEN	6
COL6A2	6
AMPD1	6
PRKG2	6
SLC22A10	6
LAMB4	6
CACNA1C	6
CR2	6
LRRC66	6
TAF1	6
SHROOM3	6
SCNN1G	6
KCNA4	6
EPHA1	6
C3	6
BPTF	6
ADAMTS3	6
FLNB	6
ZNF91	6
SZT2	6
SLC22A9	6
ESPL1	6
GNAT3	6
PCDHA13	6
CIT	6
MX2	6
NOS3	6
COL6A6	6
TGM3	6
ABCC5	6
SHPRH	6
DEPDC5	6
ITGB2	6
OR2T33	6
FGG	6
NDST4	6
SIPA1L3	6
ITPR3	6
HUWE1	6
NLRP11	6
UNC45B	6
MUC3A	6
FAM83H	6
DOCK8	6
NAV1	6
QSER1	6
MAGEB6	6
ASPM	6
UBE3C	6
IGF1R	6
CAD	6
TIAM2	6
TENM2	6
SLIT2	6
EBF2	6
SMCHD1	6
RBM47	6
2021-03-10	6
APC	6
GRHL3	6
CACNA2D1	6
NETO1	6
ANPEP	6
NYAP2	6
DOCK10	6
CANX	6
SLC26A3	6
SVEP1	6
GABRA4	6
GLIS1	6
EPHB2	6
CNTNAP5	6
CDK13	6
SLITRK4	6
CATSPERD	6
UGT2B28	6
SULT1B1	6
SLC2A14	6
SLC27A6	6
POF1B	5
DMRTB1	5
CD22	5
EDC4	5
PPP1R26	5
SIGLEC9	5
NLRP8	5
EPG5	5
GAPVD1	5
MMP3	5
FUT5	5
RXRA	5
CPD	5
ATP11A	5
BPIFB2	5
VWA3A	5
MYLK	5
USP9X	5
MAN2B1	5
LPAR4	5
COL4A2	5
ATP6V0A4	5
JMJD1C	5
HDAC9	5
OR2A1	5
COL4A4	5
STK36	5
CNTN5	5
AXIN1	5
AMER3	5
ITPR1	5
TGM2	5
EPB41L4B	5
PTPRD	5
TNS3	5
ZNFX1	5
SVIL	5
NCKAP1L	5
FAM46C	5
PHLPP1	5
THOC2	5
STK31	5
CCT8L2	5
PPP2R3A	5
ANGPT4	5
SRGAP3	5
MAPK8IP3	5
SULF2	5
LRTM2	5
PRKDC	5
COG6	5
ACSM2B	5
ABCG2	5
TYR	5
AKAP9	5
LPCAT2	5
PPL	5
PSG7	5
OR52B2	5
SUPT6H	5
SCNN1B	5
CUX2	5
CAND2	5
DES	5
OR5AR1	5
ACADS	5
ABCB1	5
UHRF1BP1	5
CCSER1	5
TMEM132B	5
FRMPD3	5
ADAM28	5
ZMYND15	5
GPATCH8	5
IARS	5
PIWIL3	5
ZFAT	5
CCDC85A	5
KRTAP10-11	5
RAB3GAP2	5
SENP7	5
MDC1	5
ZNF317	5
KRT13	5
NPY5R	5
XAB2	5
TNS1	5
INTS12	5
SORCS1	5
FAM65A	5
RBL1	5
ZNF813	5
CARF	5
FRY	5
EPAS1	5
FAF1	5
DNAH1	5
USP26	5
SH3RF2	5
ITGA10	5
NIN	5
RXFP1	5
IRS1	5
OR2M2	5
WNK2	5
INTS10	5
ZC3H18	5
MST1R	5
ITPR2	5
FLNC	5
RBMS3	5
MECOM	5
SLCO4C1	5
ZFC3H1	5
NPHP1	5
PASD1	5
TEK	5
PTGFRN	5
SBF1	5
GPR83	5
PIKFYVE	5
MET	5
HCLS1	5
KIF20B	5
ESR1	5
BACH1	5
CFAP54	5
CDKN2C	5
ATP4A	5
HECTD4	5
CSMD2	5
PRKCB	5
PCK1	5
MYO5B	5
TRPM3	5
CLCNKB	5
AK9	5
ZCCHC5	5
SLITRK2	5
STAB1	5
KCNV1	5
ROR2	5
MYO7B	5
HTR5A	5
ZFYVE26	5
SLAMF6	5
PREX2	5
TBC1D2	5
UBR5	5
ST6GAL2	5
MYO18B	5
NEU2	5
COL6A1	5
KMT2B	5
DAO	5
KCNA10	5
TMC1	5
PCSK6	5
MAG	5
PHLDB2	5
IKZF1	5
SLC44A5	5
TERT	5
ANKRD30A	5
MYLK3	5
GOLGA4	5
FBXW11	5
CCER1	5
CHEK1	5
SP100	5
ZNF780B	5
ZC3H13	5
CDYL2	5
AGRN	5
NPAS4	5
CILP2	5
ATAD2	5
LRRC7	5
MAGEB1	5
ARAP2	5
C3orf20	5
BCL11A	5
OR2M5	5
PRR16	5
LRRC55	5
ANKRD12	5
ZFP28	5
PRX	5
C9orf131	5
FSTL5	5
OR9G4	5
COL4A6	5
SNRNP200	5
KIAA1324L	5
ABCA7	5
WWC2	5
MED13	5
ATP8A2	5
ADAM22	5
PRPF8	5
ZNF546	5
GABRG1	5
TAT	5
SEMA3E	5
ATF7IP2	5
TP63	5
MMP13	5
OR5M9	5
OR10AG1	5
PCSK2	5
CNDP1	5
PREX1	5
NHS	5
DSC3	5
TMC3	5
KLHL13	5
WSCD2	5
IL12RB2	5
EPHA3	5
OR5A1	5
OPRM1	5
TEP1	5
IL12RB1	5
JAG2	5
CSMD1	5
C10orf12	5
RGS12	5
STAB2	5
COBLL1	5
OR9K2	5
FRYL	5
KRT15	5
TENM4	5
SERPINA11	5
PUM1	5
IFI16	5
TRPM1	5
CD19	5
DICER1	5
SLC11A1	5
KIF27	5
VPS8	5
KCNA5	5
EPHA7	5
KDM5A	5
FAT1	5
CHD2	5
SCAF11	5
EVC2	5
ENAM	5
HEATR5B	5
LRP4	5
SLC30A8	5
NBEAL1	5
ATP9B	5
KIAA1211	5
SLC6A14	5
LILRB3	5
OR2T6	5
PTPRB	5
CASR	5
SASH1	5
KCNB1	5
ADAMTS19	5
LPAR3	5
ZNF492	5
DGKD	5
OGDHL	5
ADGRL2	5
TBC1D8B	5
ARHGAP9	5
SPPL2B	5
PVRL4	5
CNGA4	5
TULP4	5
OR10H1	5
ZNF407	5
ADARB2	5
SYMPK	5
PLXNA4	5
CASZ1	5
PCDHA2	5
PLXNA2	5
CMYA5	5
IGHMBP2	5
ACCSL	5
PKHD1L1	5
TGFA	5
MAST1	5
KIR3DL3	5
MYO3B	5
FOXP2	5
BOD1L1	5
IL18RAP	5
CCDC105	5
ZNF229	5
GFRAL	5
ARAP3	5
C11orf63	5
MAST2	5
SGOL2	5
SPTAN1	5
LILRB2	5
XIRP1	5
NCOR1	5
OR51A2	5
GTF3C1	5
TMC5	5
HECTD1	5
BRCA2	5
ASAP1	5
BSN	5
SCN3A	5
SLFN11	5
KIAA0195	5
FBXW10	5
AMY2A	5
PCDHGA11	5
GPRC6A	5
ABCG8	5
NAALADL2	5
CLCN1	5
TTC7A	5
DROSHA	5
DDR2	5
AMPH	5
KIAA1598	5
CDH19	5
OR2H1	5
CD33	5
KIDINS220	5
CNGB1	5
SCN4A	5
FN1	5
ARHGAP21	5
LGI2	5
BTBD11	5
DNAJC13	5
SLC35G3	5
CACNA2D3	5
SMG8	5
KIAA1210	5
ALPK2	5
WDR62	5
DSC2	5
PLCB2	5
TLN2	5
PCDHGA6	5
CSF2RB	5
SLC13A3	5
POTEB3	5
ENPP7	5
FREM1	5
EGF	5
MAGEC1	5
DNAAF5	5
CYP4A11	5
KIAA2022	5
ARFGEF1	5
MDGA2	5
CENPE	5
SLC26A5	5
TJP3	5
UACA	5
PSD4	5
NSD1	5
ENPP2	5
DOPEY1	5
CNGA1	5
PTCH1	5
SH3TC2	5
CPNE8	5
SEC16A	5
APBB1	5
ITGA4	5
CREBBP	5
ITIH4	5
PLB1	5
KDELC2	5
EPHB6	5
NELL1	5
SLC14A2	5
SLC6A19	5
KRT36	5
KCNH8	5
KIAA2026	5
ADAMTS9	5
CHAT	5
ADAM7	5
MMRN1	5
HSPA12A	5
PROKR2	5
SLC4A1	5
TRPM4	5
SMARCA2	5
CYP4B1	5
PRKCD	5
CEP350	5
DCHS1	5
EPHA5	5
CHN2	5
NBPF26	5
TEX11	5
WDR64	5
WDR72	5
HHIPL2	5
LAMA5	5
THSD7A	5
CUL9	5
RNF213	5
MYO1A	5
IWS1	5
PCDHGA8	5
BNC1	5
CIC	5
IQSEC3	5
KHDC3L	5
PXDNL	5
PCDHB3	5
PCDHB13	5
OR5P2	5
OR2Y1	5
DCHS2	5
SEC14L5	5
SPHKAP	5
AGAP3	5
UNC13C	5
TJP1	5
TMPRSS7	5
MAP3K15	5
ZC3H12B	5
NMUR2	5
CLEC14A	5
CAPRIN2	5
RABEP1	5
SPEF2	5
CYP4F12	5
TRPS1	5
NRIP1	5
PARP4	5
ADAMTS18	5
NTN4	5
INPP5D	5
WNK3	5
GLT8D2	5
BRWD3	5
ARMC4	5
LY75	5
C8B	5
SERPINB3	5
CTSG	5
DNAAF1	5
CYP4F11	5
ANK3	5
FREM2	5
EXPH5	5
TPR	4
MLST8	4
ALDH1A2	4
PIWIL2	4
RREB1	4
LMTK2	4
NRD1	4
CCDC141	4
SERPINB7	4
SYNPO2	4
CCDC18	4
UGT8	4
MC4R	4
AHR	4
PLEKHG4	4
ABLIM3	4
SLC2A1	4
OR4P4	4
NCOA2	4
LIPI	4
AK7	4
SH2D4B	4
NUP153	4
F9	4
ACTL7B	4
FPR2	4
DOCK11	4
OR2Z1	4
ESRRB	4
LRRC15	4
ACE2	4
KIR3DX1	4
MPO	4
GABRQ	4
ZNF136	4
AKAP6	4
GLYR1	4
GRIPAP1	4
OR5AC2	4
GRB10	4
ITGA8	4
TMTC1	4
ETAA1	4
ABCC10	4
FOLH1	4
ACAD10	4
INPP5J	4
POLR3B	4
ONECUT2	4
UBE4A	4
MYBPC3	4
KIF1B	4
DCAF5	4
GUCY2D	4
PLEKHG6	4
RECK	4
C12orf50	4
ILF3	4
SLC17A6	4
P2RY13	4
GALNT9	4
DKK2	4
GALNT5	4
PSD2	4
SALL3	4
SIGLEC10	4
SPINT1	4
HDC	4
ALDH6A1	4
ADAMTSL1	4
ZNF701	4
LRRC32	4
GRAMD2	4
OR52N1	4
GRHL2	4
UHRF1BP1L	4
RFC4	4
AZGP1	4
KMT2A	4
GNPTAB	4
DENND1C	4
GRIP2	4
C9orf64	4
CREB3L3	4
GON4L	4
TPH1	4
NDN	4
FCRL2	4
PCDHGC3	4
PRG4	4
HIVEP2	4
ZAP70	4
CDH4	4
TET1	4
KRT79	4
PROX2	4
NOL8	4
CLSTN2	4
PHF3	4
MYO7A	4
PDYN	4
MYO9B	4
PRKD3	4
PCSK5	4
CDC42BPB	4
RAPGEF2	4
PLEKHM3	4
ZNF728	4
ESF1	4
KIAA1217	4
CACNA1G	4
TBC1D31	4
PCDH9	4
CFAP221	4
ZBED1	4
GABBR2	4
GUCY2C	4
RFC1	4
WDR36	4
GPR132	4
SLC16A5	4
SUFU	4
SLC38A1	4
MYO1D	4
CAND1	4
NCOA6	4
ZFR	4
KCNC2	4
KDM1B	4
FAM81B	4
MGEA5	4
CHRNA4	4
SNX16	4
GABRA5	4
ASIC2	4
DDX11	4
KLHL3	4
HRH2	4
PHKA1	4
RHBDF2	4
CELSR2	4
FBXO22	4
C1orf177	4
CFAP43	4
IQGAP2	4
ZNF254	4
BAHD1	4
FKBP6	4
SAMD7	4
NOX3	4
HYOU1	4
TIMD4	4
ABCC8	4
ZBED9	4
GABRE	4
OR10R2	4
PPIL2	4
FHDC1	4
PCF11	4
GLYATL1	4
PDE3B	4
OR10G8	4
PLEKHG3	4
TNIK	4
IGF2R	4
IL31RA	4
GRM4	4
GPR15	4
RPS6KA3	4
TKTL1	4
RUFY3	4
RBM27	4
ACTN4	4
PPP4R1	4
TRIM36	4
HDLBP	4
PCDH17	4
SESTD1	4
KAT6B	4
DMBT1	4
FBXW7	4
SH3TC1	4
PAX3	4
MAGEA10	4
BRWD1	4
MYOF	4
BAZ2A	4
NOX4	4
FBXO31	4
YEATS2	4
PNPLA6	4
CTNND2	4
OR9G1	4
OTUD4	4
USP29	4
OR2K2	4
LONRF2	4
FFAR3	4
ANO3	4
TAF2	4
FGFR4	4
RBM10	4
KIAA1033	4
LRP5	4
DYNC2H1	4
SPATA16	4
MYO10	4
RANBP2	4
DHX30	4
TTI1	4
DLG5	4
KDM5C	4
EZH2	4
ATRNL1	4
ADAMTSL3	4
SP110	4
RAB3GAP1	4
CRNN	4
ALPK3	4
PCDHA5	4
TRPV5	4
PCDHA9	4
DIS3	4
ASCC3	4
GLDC	4
SGSM2	4
JAK2	4
PKD1	4
MIA3	4
PSG8	4
MUM1L1	4
ODF4	4
STAG1	4
MYOM3	4
ATCAY	4
PPP1R16B	4
CACNG3	4
VARS2	4
C9orf171	4
PRTG	4
HECW2	4
ITIH3	4
RET	4
PLAGL2	4
KCNH6	4
ADAM23	4
ALS2	4
SIPA1L1	4
DIAPH3	4
CHD3	4
SRSF11	4
ADAM10	4
SKIV2L	4
OR2M4	4
DCAF8L1	4
PIK3CB	4
DSC1	4
GLI3	4
PGM5	4
ZMYM3	4
TTC37	4
EHMT1	4
OR51T1	4
LPAR1	4
TLK1	4
MSL3	4
SLC39A10	4
ABCA9	4
SLC5A12	4
OR2T3	4
KCNH1	4
IPO5	4
NFASC	4
BCHE	4
FSTL4	4
ZNF560	4
IL1RAPL2	4
INHBA	4
ARSE	4
OR10H3	4
CYP4F2	4
ARHGAP32	4
ZC3HC1	4
CNTN2	4
SERPINA3	4
ZNF556	4
B3GNT2	4
C8A	4
LPA	4
INPP4B	4
ELOVL2	4
ECE2	4
ATP11B	4
PON1	4
UBR2	4
PRUNE2	4
REST	4
SMARCA4	4
TEKT4	4
ADNP2	4
SLFN13	4
MYH3	4
BAZ2B	4
MEN1	4
BRD4	4
FUT6	4
CEP70	4
ATP10D	4
LRFN2	4
NBEAL2	4
SPERT	4
ANO1	4
OR4D10	4
KIRREL2	4
ICE1	4
WDR78	4
TNKS2	4
TACC2	4
SLC9C2	4
MCTP2	4
EGFLAM	4
KRT18	4
LEMD3	4
MTF1	4
CLCA1	4
CCDC87	4
ZNF689	4
PORCN	4
EHMT2	4
SELE	4
DIAPH2	4
MED12L	4
SNX14	4
ZNF816	4
ECT2L	4
OR4K13	4
BCL2L13	4
DGKI	4
RIC1	4
ZNF626	4
KIF5C	4
OCA2	4
KIZ	4
KIF17	4
CTDP1	4
GIF	4
ABCC3	4
THEG	4
ZNF644	4
ABCB11	4
TDRD7	4
MFSD9	4
SEMG2	4
SEMA5B	4
RGS9	4
ZMYND8	4
VIPR2	4
CFAP58	4
SAGE1	4
PLXNA1	4
ZNF347	4
BDP1	4
MKRN3	4
POTEH	4
TRPV4	4
SPAG5	4
U2SURP	4
LTN1	4
NONO	4
ABCG4	4
NEGR1	4
TTC17	4
ZDHHC4	4
SLC6A1	4
PAPPA	4
PDHA2	4
BRD3	4
ZNF618	4
XYLB	4
PODNL1	4
C3orf30	4
PRSS36	4
CHRM2	4
CSRP2BP	4
PPP2R1B	4
RUNX1T1	4
AGTPBP1	4
ZNF263	4
ZNF37A	4
CDH13	4
OR5M1	4
VCPIP1	4
DSG1	4
SEC24A	4
REN	4
LRRC8E	4
DNMT3B	4
DBF4B	4
ALX4	4
TUT1	4
HNRNPDL	4
ANKS1B	4
IGSF3	4
ANAPC1	4
KLF17	4
CYP4F3	4
ZNF28	4
UPF1	4
HOXA6	4
NLRP1	4
LRRC16A	4
ATP8A1	4
HCN2	4
SSTR4	4
SOCS6	4
ITGA9	4
C17orf47	4
RTN1	4
ZNF521	4
HPS5	4
C2orf16	4
CDH12	4
C14orf39	4
MARCO	4
YY1AP1	4
ALDH1L2	4
TSC1	4
ALPK1	4
KRT222	4
ATP13A2	4
CEP192	4
SLC6A15	4
ZNF599	4
PEAK1	4
REV1	4
PLCG1	4
ITIH1	4
HIPK1	4
GABRB3	4
GGNBP2	4
CDH8	4
SYNRG	4
LRRIQ3	4
GIMAP7	4
SLC26A10	4
GRIA1	4
MYOM1	4
CYP11B2	4
TBXAS1	4
PCDHB8	4
NEXN	4
RRP1B	4
CHP2	4
ERBB3	4
GEN1	4
OLFML2B	4
SLC30A3	4
MROH5	4
NCAPG2	4
ATP7A	4
ACE	4
KIAA0100	4
PCDH10	4
MCM4	4
KIAA1549	4
ZNF518B	4
HOMER1	4
MYT1	4
SIRPB1	4
RBP3	4
ZGRF1	4
CAPN6	4
TONSL	4
RGS22	4
MYO1G	4
AICDA	4
MAGEB3	4
TCHHL1	4
MAP3K6	4
MED13L	4
KLHL34	4
OR52R1	4
ADAM32	4
ACTL8	4
DLC1	4
SLC38A4	4
NCOR2	4
STEAP1	4
PTPRU	4
ZNF532	4
ZNF124	4
SYCP2	4
OR4A5	4
PHF12	4
ZNF569	4
TLR10	4
KRT34	4
CFP	4
IKZF3	4
CHD7	4
PYHIN1	4
CAPN1	4
REPIN1	4
GRM6	4
CPT1A	4
BMS1	4
MSL2	4
FNDC3B	4
SMOC1	4
SHROOM4	4
FLT1	4
ADAMTS7	4
ZNF215	4
OR5D16	4
NKD2	4
SLC6A16	4
CLYBL	4
CPXM2	4
CALR3	4
NIPBL	4
MCM3	4
SV2C	4
PCDHGB6	4
FGA	4
DAXX	4
SLC6A4	4
MYCBP2	4
LRP3	4
STK10	4
CARM1	4
TNFSF11	4
CLSPN	4
AMHR2	4
NOTCH4	4
SYTL5	4
OR4K5	4
PABPC1L	4
CPXM1	4
PKP2	4
C6	4
FAT3	4
SPTB	4
DAGLB	4
SRCAP	4
CEP97	4
CRTAC1	4
KLK6	4
ANKRD36B	4
CNTN3	4
TEX2	4
RAG2	4
TNC	4
WWC3	4
KCNS2	4
PCDHB6	4
ASB5	4
SORL1	4
SVOPL	4
PRDM15	4
FHOD3	4
PTCHD4	4
CYLD	4
GPATCH1	4
SORBS1	4
SLC46A2	4
RASGRF2	4
RALGAPA2	4
CEP131	4
PARP9	4
SLC9A2	4
PRDM5	4
SYCP1	4
OR4D5	4
CUL2	4
ITGB4	4
RASGRF1	4
WNT9A	4
PRRC2A	4
PDS5A	4
LILRB4	4
FAM120B	4
CNTLN	4
CYFIP1	4
EPHA6	4
PARP1	4
DCX	4
ABCC1	4
ATP10A	4
DRD1	4
KIAA0368	4
TRIM24	4
KRT14	4
MYOM2	4
ASB2	4
USP15	4
SOX9	4
CASKIN2	4
DUS4L	4
TRPM7	4
CD1C	4
A1CF	4
LRRC4C	4
LINGO2	4
XXbac-BPG116M5.17	4
MAGEB16	4
SEL1L2	4
HIPK2	4
DCAF12L1	4
ZNF81	4
ITGA2	4
PDCD11	4
FANCI	4
SYN3	4
PLXNC1	4
OR4S2	4
ADGRL3	4
MOCS1	4
SLC12A2	4
MLXIPL	4
FKBP8	4
SEMA4F	4
ABCC6	4
FRK	4
ZNF493	4
IGSF9	4
EYA1	4
ZNF135	4
CACNA1I	4
EIF4G3	4
UNC93A	4
OR5K3	4
WDR81	4
FFAR2	4
MYH7	4
KDM6B	4
NBAS	4
ZNF638	4
NOTCH3	4
HARS	4
NR1H4	4
GPR142	4
CSPG4	4
UQCRC1	4
PLXNA3	4
DNTT	4
LAMC3	4
BRD2	4
ERCC6L2	4
SCG2	4
MTUS2	4
MYH15	4
SEC23B	4
C10orf71	4
TMC2	4
SERPINB12	4
XK	4
EHD3	4
SERPINB2	4
IRX1	4
ANO9	4
ZNF318	4
CYLC2	4
PIGR	4
PCDHB4	4
MYSM1	4
FANCD2	4
BBS9	4
CELSR1	4
MTOR	4
MPP4	4
MIB1	4
RBM39	4
CCDC7	4
IL16	4
DPPA4	4
CDKN2A	4
NXF5	4
EFHB	4
WDR27	4
RALYL	4
IQCE	4
MSH6	4
CRLF2	4
OR2T11	4
KRT23	4
CNTNAP3	4
PRSS35	4
KLK15	4
ABCA13	4
ARFGEF2	4
TNN	4
LAMB2	4
TIPARP	4
BCAS1	4
GLG1	4
CEACAM20	4
PTPRA	4
2021-09-12	4
OR11H12	4
DCN	4
CORIN	4
ARHGEF17	4
EPHB1	4
ANLN	4
OR2T4	4
BBS12	4
STRC	4
PEX14	4
KIF21A	4
KRT31	4
PAPPA2	4
KCNQ2	4
KARS	4
C10orf76	4
SPTBN1	4
PDE6A	4
JADE2	4
OXSM	4
SMCR8	4
NUP205	4
TMPRSS11A	4
PADI3	4
KMT2D	4
CDH15	4
ZNF551	4
QRICH2	4
ABI2	4
GGA1	4
ZNF608	4
IGHV3-64	4
WHSC1L1	4
BAZ1A	4
PCDHGA4	4
FBLN5	4
CCDC170	4
SRMS	4
DMBX1	4
NUP98	4
DHX16	4
NRXN3	4
ATP7B	4
STIM1	4
OR4C16	4
PSG4	4
MAP3K3	4
OSBP2	4
CEP126	4
SLC22A3	4
BUB1	4
SMARCA1	4
ZNF227	4
MRGPRE	4
MORC1	4
PSD3	4
FGFR3	4
ATP8B1	4
HTR7	4
KCNA7	4
SLC7A3	4
CPN2	4
IFT172	4
USP47	4
PCDHB15	4
ASXL1	4
USP11	4
PRAMEF12	4
GALNT14	4
HERC5	4
MYF5	4
HTR1E	4
PRICKLE2	4
GAS2L2	4
ADCY10	4
SREBF2	4
DDC	4
PCDH18	4
PPP4R4	4
CTNNA3	4
AGL	4
OPHN1	4
DTX2	4
RBM19	4
KRT19	4
KDM6A	4
UGT1A6	4
USP53	4
MYH9	4
LCT	4
ZNF217	4
ARHGEF40	4
MYO19	4
FAM83B	4
HNF1B	4
GOLGB1	4
COL5A3	4
LAS1L	4
DMXL2	4
PRAME	4
LDLR	4
PPP1R12B	4
MYO6	4
SHCBP1L	4
SIN3A	4
ZNF84	4
GEMIN5	4
KIAA1429	4
PLIN4	4
EHBP1L1	4
MRGPRX1	4
PLEKHA7	4
GCSAML	4
HFM1	4
MAP1B	4
KIRREL3	4
DKC1	4
ANKFN1	4
APPL1	4
SEC31A	4
SLC4A5	4
GRIK5	4
NPHS1	4
CCIN	4
PIK3R5	4
IGSF11	4
ARHGAP11A	4
RASAL3	4
NKTR	4
LAMP3	4
SLC7A14	4
OR2T34	4
ARSF	4
URGCP	4
OR5R1	4
POLM	4
ZNF71	4
CNTNAP4	4
NAALAD2	4
POLQ	4
SYT13	4
PRPF6	4
SPATA31D1	4
ZNF536	4
MR1	4
HIVEP1	4
NAV3	4
KRT16	4
PITPNM3	4
CUX1	4
ARNTL2	4
COL3A1	4
CNGA2	4
SLC26A8	4
VPS13C	4
PHRF1	4
ERC2	4
SMC1B	4
ABCC4	4
PLK2	4
YY2	4
HELB	4
OR5D14	4
ARHGAP44	4
RUSC1	4
ADCY8	4
TREML2	4
DDX26B	4
CEP128	4
SLCO2B1	4
GRM7	4
CCDC59	4
STARD13	4
PLA2G4A	4
NPC1	4
G3BP1	4
PAK7	4
ME1	4
ELOVL7	4
LRRC31	4
SRL	4
INSRR	4
DCDC1	4
AGMO	4
KCNJ5	4
PTPRF	4
TACR3	4
INADL	4
TRABD2A	4
DENND2C	4
ABCA10	4
TMEM130	4
KRT37	4
PROL1	4
PRSS58	4
ERCC6L	4
DAAM1	3
SPOCK3	3
ATP2A3	3
PRKAG3	3
CDK12	3
OTUD6A	3
FOXM1	3
LMNTD1	3
[truncated: 10,685 more rows]
